# Supplementary material for: Pregnancy Zone Protein Is Associated with Airway Infection, Neutrophil Extracellular Trap Formation, and Disease Severity in Bronchiectasis
Source: Am J Respir Crit Care Med. 2019 Oct 15;200(8):992–1001. doi: 10.1164/rccm.201812-2351OC (PMC6794104; doi:10.1164/rccm.201812-2351OC)
Supplement: Supplements [file rccm.201812-2351OC_finch_supplemental_table+e4.xlsx]

## Sheet: 2018-11-07_End only_PA vs Non-P
Patient 1	Patient 10	Patient 13	Patient 16	Patient 19	Patient 23	Patient 25	Patient 28	Patient 32	Patient 34	Patient 37	Patient 4	Patient 40	Patient 43	Patient 46	Patient 49	Patient 52	Patient 55	Patient 58	Patient 7
PA	Non-PA	Non-PA	Non-PA	Non-PA	PA	PA	Non-PA	Non-PA	Non-PA	PA	PA	Non-PA	PA	Non-PA	PA	PA	Non-PA	PA	Non-PA	Only identified by site	Reverse	Contaminant	t-test Significant	PEP	log p-value	t-test Difference	Protein IDs	Majority protein IDs
29.1203	20.6784	24.6623	23.1387	19.1814	28.4911	29.3962	23.2763	23.2295	22.5051	26.3252	30.8089	23.7368	29.2716	20.1492	29.1545	30.5785	23.8462	29.0026	24.373				+	0	7.39543	6.51159	MPO Isoform H7 of Myeloperoxidase	>IPI:IPI00236554.1|SWISS-PROT:P05164-2 Tax_Id=9606 Gene_Symbol=MPO Isoform H14 of Myeloperoxidase;>IPI:IPI00007244.1|SWISS-PROT:P05164-1|ENSEMBL:ENSP00000225275|REFSEQ:NP_000241|H-INV:HIT000321072 Tax_Id=9606 Gene_Symbol=MPO Isoform H17 of Myeloperoxidase;>IPI:IPI00236556.1|SWISS-PROT:P05164-3|ENSEMBL:ENSP00000344419 Tax_Id=9606 Gene_Symbol=MPO Isoform H7 of Myeloperoxidase
23.3799	18.1148	20.4994	17.1511	20.1425	24.578	24.4701	20.5285	20.288	22.8622	26.2862	23.7267	16.9061	25.6442	21.8285	25.2619	24.0813	20.5277	24.2235	20.5672				+	3.51e-123	5.72418	4.68109	TKT cDNA FLJ56274, highly similar to Transketolase	>IPI:IPI00940673.2|TREMBL:B3KPZ8;B3KSI4;B4DVU1|ENSEMBL:ENSP00000404174 Tax_Id=9606 Gene_Symbol=TKT cDNA FLJ36348 fis, clone THYMU2007025, highly similar to TRANSKETOLASE;>IPI:IPI00942979.1|SWISS-PROT:P29401|TREMBL:Q53EM5|ENSEMBL:ENSP00000405455;ENSP00000417773|REFSEQ:NP_001055;NP_001128527|H-INV:HIT000055895|VEGA:OTTHUMP00000212664;OTTHUMP00000212668 Tax_Id=9606 Gene_Symbol=TKT Transketolase;>IPI…
24.9532	20.7136	24.2103	20.861	20.1333	23.5265	24.2839	20.6355	17.2347	17.5001	24.0446	25.9817	19.783	25.9758	22.5364	26.0587	25.5417	21.2431	24.7929	20.9694				+	6.27e-17	5.15704	4.48853	ELANE Neutrophil elastase	>IPI:IPI00027769.1|SWISS-PROT:P08246|TREMBL:B2MUD5|ENSEMBL:ENSP00000263621|REFSEQ:NP_001963|H-INV:HIT000195581 Tax_Id=9606 Gene_Symbol=ELANE Neutrophil elastase
23.3906	17.5998	21.8845	21.1993	22.2751	22.7218	22.7377	16.6497	20.1584	17.262	24.108	24.8261	18.4693	23.7447	18.8967	21.9233	23.5114	16.6361	23.2	21.332				+	9.96e-68	4.31854	4.04576	CAT Catalase	>IPI:IPI00465436.4|SWISS-PROT:P04040|TREMBL:B4DWK8;Q8TAK2|ENSEMBL:ENSP00000241052|REFSEQ:NP_001743|H-INV:HIT000321009|VEGA:OTTHUMP00000041455 Tax_Id=9606 Gene_Symbol=CAT Catalase
23.1877	20.8965	20.7308	20.4032	21.9072	22.1899	24.8758	20.904	20.7426	17.4734	26.3468	27.9494	21.6121	26.0244	23.5698	24.19	25.5274	21.8699	26.6272	24.3805				+	3.42e-159	3.88011	3.8959	SERPINI2 cDNA FLJ56490, highly similar to Serpin I2	>IPI:IPI00027444.1|SWISS-PROT:P30740|ENSEMBL:ENSP00000370115|REFSEQ:NP_109591|H-INV:HIT000305800|VEGA:OTTHUMP00000015943 Tax_Id=9606 Gene_Symbol=SERPINB1 Leukocyte elastase inhibitor;>IPI:IPI01014238.1|TREMBL:B4E3A8|ENSEMBL:ENSP00000446467 Tax_Id=9606 Gene_Symbol=SERPINB1 cDNA FLJ53963, highly similar to Leukocyte elastase inhibitor;>IPI:IPI01013899.1|TREMBL:B4DNT0|ENSEMBL:ENSP00000444543 Tax_Id=…
21.3646	18.042	21.3532	16.2148	17.1405	22.4954	22.8594	20.0421	16.2087	21.2332	23.7199	24.2075	19.6287	23.5804	17.5746	22.1511	21.6498	17.7987	21.1113	21.7953				+	9.92e-113	3.92053	3.75	RETN Resistin	>IPI:IPI00006988.1|SWISS-PROT:Q9HD89|ENSEMBL:ENSP00000221515|REFSEQ:NP_001180303;NP_065148|H-INV:HIT000085253 Tax_Id=9606 Gene_Symbol=RETN Resistin
23.5302	21.0714	17.1122	20.1383	18.1089	23.5744	24.6182	16.4914	17.3011	18.8284	23.4009	25.8943	20.8063	17.8767	17.1365	21.0482	19.7187	20.8793	20.5066	16.702				+	2.88e-34	2.78212	3.64312	HBG1 17 kDa protein;CON__Q3SX09	>IPI:IPI00654755.3|SWISS-PROT:P68871|TREMBL:A1YZ08;B2M1S6;B2M1S7;B3VL05;B3VL17;B3VL31;B3VL86;C8C504;D9YZU5;E9NGZ5;Q0Z944;Q3LR79;Q3Y9I8;Q4JLR8;Q4TWB7;Q4TZM4;Q52MT0;Q6J1Z7;Q6J1Z8;Q6V0K9;Q6VFQ5;Q6VFQ6;Q8IUL9;Q8IZI0;Q9BWU5;Q9BWV6;Q9GZL9;Q9UE59;Q9UK54|ENSEMBL:ENSP00000333994|REFSEQ:NP_000509|H-INV:HIT000033032|VEGA:OTTHUMP00000069644 Tax_Id=9606 Gene_Symbol=HBB Hemoglobin subunit beta;>IPI:IPI00796636…
26.327	23.3499	23.871	22.9792	23.3037	25.3439	26.7106	22.4436	22.403	23.0052	23.6441	28.3109	21.9167	26.8281	21.4965	26.5207	27.7375	24.6342	26.413	22.3301				+	0	5.8489	3.54137	AZU1 AZU1 protein (Fragment)	>IPI:IPI00022246.1|SWISS-PROT:P20160|ENSEMBL:ENSP00000233997|REFSEQ:NP_001691|H-INV:HIT000263646 Tax_Id=9606 Gene_Symbol=AZU1 Azurocidin;>IPI:IPI00383981.3|TREMBL:Q86SR2|ENSEMBL:ENSP00000334784 Tax_Id=9606 Gene_Symbol=AZU1 AZU1 protein (Fragment)
21.0079	16.6868	16.2546	17.2175	17.2209	20.3537	21.1813	16.9498	17.2182	17.9103	20.4873	22.4131	17.9331	21.6227	19.0001	17.7059	22.1097	17.3032	20.333	17.2213				+	3.09e-13	5.95758	3.44563	PLBD1 Uncharacterized protein	>IPI:IPI00016255.4|SWISS-PROT:Q6P4A8|ENSEMBL:ENSP00000240617|REFSEQ:NP_079105|H-INV:HIT000261017|VEGA:OTTHUMP00000239536 Tax_Id=9606 Gene_Symbol=PLBD1 Phospholipase B-like 1
24.888	21.6163	23.8982	24.969	17.233	27.6893	24.9534	22.2532	22.9889	24.0399	25.281	24.1739	23.6456	26.8304	18.9093	26.4163	26.1394	22.6194	25.2169	23.3135				+	0	3.11524	3.41512	IGHM Isoform 2 of Ig mu chain C region	>IPI:IPI00896380.1|SWISS-PROT:P01871-2 Tax_Id=9606 Gene_Symbol=IGHM Isoform 2 of Ig mu chain C region
29.3413	26.2083	27.7186	23.5568	27.0525	28.8337	29.7577	25.9616	25.9351	27.2389	30.6412	31.8164	27.0626	30.7472	28.3165	30.2709	30.6685	26.8094	28.9431	29.6412				+	0	4.46785	3.24955	S100A8 Protein S100-A8	>IPI:IPI00007047.1|SWISS-PROT:P05109|ENSEMBL:ENSP00000357721;ENSP00000357722|REFSEQ:NP_002955|H-INV:HIT000321168|VEGA:OTTHUMP00000015329;OTTHUMP00000015330 Tax_Id=9606 Gene_Symbol=S100A8 Protein S100-A8
28.2584	25.0077	26.0999	22.9527	25.949	28.08	28.8262	25.7066	25.3645	26.3153	30.0678	31.0863	26.9125	30.1137	27.6996	29.512	29.9736	26.186	28.1566	28.9205				+	0	4.40508	3.24031	S100A9 Protein S100-A9	>IPI:IPI00027462.1|SWISS-PROT:P06702|TREMBL:B2R4M6|ENSEMBL:ENSP00000357727|REFSEQ:NP_002956|H-INV:HIT000321167|VEGA:OTTHUMP00000015331 Tax_Id=9606 Gene_Symbol=S100A9 Protein S100-A9
21.8385	17.2326	22.1467	20.3335	18.9028	22.7188	20.6376	15.8178	17.3018	22.4181	21.145	23.5255	19.3933	21.2809	18.5059	20.5205	23.3317	22.7607	23.2907	16.1168				+	6.4e-05	2.24973	2.85666	Similar to Cold agglutinin FS-1 L-chain	>IPI:IPI00979320.1|H-INV:HIT000327264 Tax_Id=9606 Gene_Symbol=- Similar to Cold agglutinin FS-1 L-chain
23.1806	21.0376	18.9716	22.367	16.8564	21.9955	22.6798	22.1152	17.0614	18.5722	23.2551	23.7128	21.9118	21.233	21.3838	21.1266	22.6529	21.5334	24.4623	18.5574				+	4.9e-16	2.56518	2.66641	Ig kappa chain V-III region NG9 (Fragment)	>IPI:IPI00387116.1|SWISS-PROT:P01621 Tax_Id=9606 Gene_Symbol=- Ig kappa chain V-III region NG9 (Fragment)
22.4826	18.5299	20.987	16.6962	20.455	19.9776	19.8267	18.4889	19.3483	20.055	20.9622	23.9138	18.7545	21.089	17.755	21.2982	23.231	20.6182	23.4806	19.5995				+	0	3.17902	2.5989	PZP cDNA FLJ51564, highly similar to Pregnancy zone protein	>IPI:IPI00478003.3|SWISS-PROT:P01023|TREMBL:Q9BQ22|ENSEMBL:ENSP00000323929|REFSEQ:NP_000005|H-INV:HIT000052315|VEGA:OTTHUMP00000196829 Tax_Id=9606 Gene_Symbol=A2M Alpha-2-macroglobulin;>IPI:IPI01010737.1|ENSEMBL:ENSP00000443268 Tax_Id=9606 Gene_Symbol=A2M 165 kDa protein
20.1796	19.3652	17.9889	19.5808	18.6234	17.4798	20.332	19.1098	15.7487	18.0488	22.9002	24.0701	16.9454	23.0143	18.0713	20.3375	20.3049	18.5142	18.8619	19.8069				+	0.00011087	2.40978	2.48537	PRIM2 Isoform 1 of DNA primase large subunit	>IPI:IPI00644817.1|SWISS-PROT:P49643-2 Tax_Id=9606 Gene_Symbol=PRIM2 Isoform 2 of DNA primase large subunit;>IPI:IPI00027705.2|SWISS-PROT:P49643-1|TREMBL:A8K7A0;Q5JU42|REFSEQ:NP_000938|H-INV:HIT000261639 Tax_Id=9606 Gene_Symbol=PRIM2 Isoform 1 of DNA primase large subunit
20.4999	19.7232	20.5446	20.3464	21.6869	22.4888	22.0485	20.0913	20.2864	19.2123	24.4459	22.2949	20.3064	23.7165	21.4588	24.5469	22.2532	18.4757	21.963	21.3704				+	1.39e-80	3.72132	2.37687	MMP8 cDNA FLJ51589, highly similar to Neutrophil collagenase	>IPI:IPI00027846.1|SWISS-PROT:P22894|TREMBL:A8K9E4|ENSEMBL:ENSP00000236826|REFSEQ:NP_002415|H-INV:HIT000191340|VEGA:OTTHUMP00000236265 Tax_Id=9606 Gene_Symbol=MMP8 Neutrophil collagenase;>IPI:IPI01010335.1|TREMBL:B4E0I2;F5H4Q2|ENSEMBL:ENSP00000446018 Tax_Id=9606 Gene_Symbol=MMP8 Uncharacterized protein
23.8191	21.5221	23.2139	19.9342	21.0481	25.3228	25.3786	22.8208	23.0444	21.3495	26.2399	23.7751	22.4215	24.97	25.6173	24.9875	24.3024	21.5304	24.356	24.6448				+	8.09e-277	2.94245	2.3267	MMP9 Uncharacterized protein	>IPI:IPI00027509.5|SWISS-PROT:P14780|TREMBL:B7Z507;B7Z747;B7Z8A9;F5GY52;Q9Y354|ENSEMBL:ENSP00000361405|REFSEQ:NP_004985|H-INV:HIT000191311|VEGA:OTTHUMP00000031674 Tax_Id=9606 Gene_Symbol=MMP9 Matrix metalloproteinase-9
23.6642	21.3119	22.4574	21.6458	17.7486	23.604	21.665	17.2635	18.1313	17.5093	22.2833	22.0798	22.2008	22.5222	17.9884	21.8639	18.69	22.7971	24.3475	21.3783					0	1.65472	2.2629	IGHV4-31;IGHG1 cDNA FLJ78387	>IPI:IPI00876888.1|TREMBL:A8K008|ENSEMBL:ENSP00000375012|VEGA:OTTHUMP00000201409 Tax_Id=9606 Gene_Symbol=IGHV4-31;IGHG1 cDNA FLJ78387
28.8247	25.2562	27.0963	25.4861	24.9458	28.847	28.7226	25.9356	26.2981	26.971	28.8411	28.6726	27.5864	28.3535	27.8263	28.1213	27.9142	24.5315	28.5046	27.1974				+	0	4.72251	2.24889	DEFA1;DEFA1B Neutrophil defensin 1	>IPI:IPI00021827.3|SWISS-PROT:P59666|TREMBL:Q6EZE9|ENSEMBL:ENSP00000328359|REFSEQ:NP_005208|H-INV:HIT000040353|VEGA:OTTHUMP00000115439 Tax_Id=9606 Gene_Symbol=DEFA3 Neutrophil defensin 3;>IPI:IPI00005721.1|SWISS-PROT:P59665|TREMBL:Q6EZF6|ENSEMBL:ENSP00000372126;ENSP00000372136;ENSP00000372139;ENSP00000443526|REFSEQ:NP_001035965;NP_004075|VEGA:OTTHUMP00000194783;OTTHUMP00000196017 Tax_Id=9606 Gene…
18.9717	17.2284	16.8321	16.3049	18.7141	19.4375	17.4707	16.8319	16.2995	16.9475	19.656	23.3291	18.4555	20.2406	18.5819	17.431	19.9845	18.1364	18.9354	16.9666				+	2.52e-13	2.56554	2.10436	GSR 14 kDa protein	>IPI:IPI00759575.1|SWISS-PROT:P00390-2|TREMBL:Q03504|ENSEMBL:ENSP00000390065;ENSP00000429247|VEGA:OTTHUMP00000225451 Tax_Id=9606 Gene_Symbol=GSR Isoform Cytoplasmic of Glutathione reductase, mitochondrial;>IPI:IPI00953236.1|TREMBL:C8KIL8|ENSEMBL:ENSP00000445516|REFSEQ:NP_001182031 Tax_Id=9606 Gene_Symbol=GSR glutathione reductase, mitochondrial isoform 2 precursor;>IPI:IPI00016862.1|SWISS-PROT:P0…
21.8398	19.1656	18.6687	19.6747	18.0989	16.9939	20.3416	18.9003	19.2305	18.6126	23.8245	20.8628	17.1839	21.6213	19.3758	20.7573	20.897	20.6062	21.8576	18.7021				+	5.86e-169	2.44752	2.0705	FGG Uncharacterized protein	>IPI:IPI00219713.1|SWISS-PROT:P02679-2|TREMBL:D3DP16;Q7Z664|ENSEMBL:ENSP00000384860|REFSEQ:NP_000500|H-INV:HIT000295120|VEGA:OTTHUMP00000197057 Tax_Id=9606 Gene_Symbol=FGG Isoform Gamma-A of Fibrinogen gamma chain;>IPI:IPI00021891.5|SWISS-PROT:P02679-1|ENSEMBL:ENSP00000336829|REFSEQ:NP_068656|VEGA:OTTHUMP00000197058 Tax_Id=9606 Gene_Symbol=FGG Isoform Gamma-B of Fibrinogen gamma chain;>IPI:IPI008…
23.0911	21.6972	23.7048	18.1277	20.3152	23.1498	23.9531	24.2876	21.8578	22.5038	26.0415	25.0016	22.8492	25.0322	23.2694	24.9366	24.1524	21.5278	23.1599	24.199				+	0	2.12717	2.06711	CAMP Cathelicidin antimicrobial peptide precursor	>IPI:IPI00292532.6|SWISS-PROT:P49913|ENSEMBL:ENSP00000296435|REFSEQ:NP_004336|H-INV:HIT000054108|VEGA:OTTHUMP00000164805 Tax_Id=9606 Gene_Symbol=CAMP Cathelicidin antimicrobial peptide precursor
24.4121	23.6353	24.0258	23.624	22.7921	24.6351	24.6747	23.9572	23.6167	23.8538	26.2463	27.3201	21.4235	24.1177	23.0743	25.8327	26.076	23.2763	24.9456	23.2859				+	3.25e-247	4.10111	2.03817	VH1 protein (Fragment)	>IPI:IPI00168728.1|TREMBL:Q8NF17 Tax_Id=9606 Gene_Symbol=IGHM FLJ00385 protein (Fragment);>IPI:IPI00418153.1|TREMBL:Q6N030 Tax_Id=9606 Gene_Symbol=IGHM Putative uncharacterized protein DKFZp686I15212;>IPI:IPI00973474.2|SWISS-PROT:P01860|TREMBL:Q5EBM2|ENSEMBL:ENSP00000374993|H-INV:HIT000266264|VEGA:OTTHUMP00000201900 Tax_Id=9606 Gene_Symbol=IGHG3 Putative uncharacterized protein;>IPI:IPI00973588.1…
20.6787	17.8458	17.4904	16.9913	17.7297	20.7953	17.6746	17.4277	16.9904	17.7407	20.4466	21.1898	18.1281	17.3883	18.4346	20.0726	17.9799	17.2006	20.6681	18.0877				+	3.43e-48	3.2518	2.01243	ACTN4 Actinin alpha4 isoform	>IPI:IPI00013808.1|SWISS-PROT:O43707|ENSEMBL:ENSP00000252699|REFSEQ:NP_004915|H-INV:HIT000032172|VEGA:OTTHUMP00000174445 Tax_Id=9606 Gene_Symbol=ACTN4 Alpha-actinin-4;>IPI:IPI01015738.1|TREMBL:D6PXK4;Q96BG6|ENSEMBL:ENSP00000439497 Tax_Id=9606 Gene_Symbol=ACTN4 Uncharacterized protein;>IPI:IPI00942539.1|ENSEMBL:ENSP00000398393|VEGA:OTTHUMP00000174446 Tax_Id=9606 Gene_Symbol=ACTN4 39 kDa protein;>I…
17.8832	18.3689	17.0172	18.2924	18.5153	24.2572	22.3494	18.3087	20.39	16.436	22.3754	19.4096	21.2074	21.4882	19.1693	22.0119	21.3361	20.3637	16.3543	19.0377					0.001482	1.44026	2.00161	EGFL6 Isoform 2 of Epidermal growth factor-like protein 6	>IPI:IPI00910729.1|TREMBL:B4DTJ2 Tax_Id=9606 Gene_Symbol=EGFL6 cDNA FLJ57002, highly similar to Homo sapiens EGF-like-domain, multiple 6 (EGFL6), mRNA;>IPI:IPI00513855.1|SWISS-PROT:Q8IUX8-1|TREMBL:B4DTB2|ENSEMBL:ENSP00000355126|REFSEQ:NP_056322|H-INV:HIT000276049|VEGA:OTTHUMP00000022934 Tax_Id=9606 Gene_Symbol=EGFL6 Isoform 1 of Epidermal growth factor-like protein 6;>IPI:IPI00383825.2|SWISS-PROT…
20.759	18.1906	20.1706	15.6227	21.2616	21.0378	21.2305	17.1648	18.3081	17.639	22.8091	21.5431	18.564	22.4866	22.9656	21.1523	19.715	20.9917	21.0793	21.8924					9.84e-54	1.60074	1.96968	ACTN2 Actinin, alpha 2 variant (Fragment)	>IPI:IPI00909239.1|SWISS-PROT:P12814-2|TREMBL:B7Z565;Q86TX4|ENSEMBL:ENSP00000414272|REFSEQ:NP_001123477 Tax_Id=9606 Gene_Symbol=ACTN1 Isoform 2 of Alpha-actinin-1;>IPI:IPI00013508.5|SWISS-PROT:P12814-1|ENSEMBL:ENSP00000193403|REFSEQ:NP_001093|H-INV:HIT000037309 Tax_Id=9606 Gene_Symbol=ACTN1 Isoform 1 of Alpha-actinin-1;>IPI:IPI00759776.1|TREMBL:A1L0V1;Q1HE25|ENSEMBL:ENSP00000377941|REFSEQ:NP_0011…
20.8464	17.402	17.2488	17.0504	19.5875	20.5942	18.2966	16.6879	17.8914	16.2461	21.2423	20.4551	18.0482	16.6016	17.9875	18.0964	18.1112	17.9953	21.1983	16.9086				+	3.57e-06	2.35905	1.94326	Ig kappa chain V-I region WEA	>IPI:IPI00387101.1|SWISS-PROT:P01609 Tax_Id=9606 Gene_Symbol=- Ig kappa chain V-I region Scw;>IPI:IPI00384398.1|TREMBL:Q9UL81 Tax_Id=9606 Gene_Symbol=- Myosin-reactive immunoglobulin light chain variable region (Fragment);>IPI:IPI00827485.1|TREMBL:A2NI60 Tax_Id=9606 Gene_Symbol=- BRE (Fragment);>IPI:IPI00398220.1|TREMBL:Q96SA9;Q9UL77 Tax_Id=9606 Gene_Symbol=- Myosin-reactive immunoglobulin light …
22.8794	21.0937	20.7334	16.9738	21.6364	18.5032	21.1202	21.5526	19.0713	17.5084	23.3391	22.9933	21.4243	23.2706	22.1111	21.3206	22.5312	18.1064	22.8052	22.0396					8.28e-16	1.53056	1.88011	GRN cDNA FLJ53692, moderately similar to Granulins	>IPI:IPI00182138.4|SWISS-PROT:P28799-2|ENSEMBL:ENSP00000349911 Tax_Id=9606 Gene_Symbol=GRN Isoform 2 of Granulins;>IPI:IPI00296713.4|SWISS-PROT:P28799-1|TREMBL:B4DJI2;Q53HQ8|ENSEMBL:ENSP00000053867|REFSEQ:NP_002078|H-INV:HIT000064619 Tax_Id=9606 Gene_Symbol=GRN Isoform 1 of Granulins;>IPI:IPI00181753.4|TREMBL:Q9H8S1|ENSEMBL:ENSP00000377196 Tax_Id=9606 Gene_Symbol=GRN cDNA FLJ13286 fis, clone OVAR…
22.2999	20.4043	18.0683	16.0787	21.4779	21.2149	21.7636	20.5846	19.3638	21.8942	24.086	21.5914	21.1192	21.6247	22.5941	21.7566	21.2232	20.9725	21.903	18.3515					3.41e-35	1.79836	1.85774	TPI1;TPI1P1 Isoform 2 of Triosephosphate isomerase	>IPI:IPI00797270.4|SWISS-PROT:P60174-1|TREMBL:Q2QD09|ENSEMBL:ENSP00000379933|REFSEQ:NP_000356 Tax_Id=9606 Gene_Symbol=TPI1;TPI1P1 Isoform 1 of Triosephosphate isomerase;>IPI:IPI00465028.7|TREMBL:D3DUS9;Q53HE2|ENSEMBL:ENSP00000229270|REFSEQ:NP_001152759|H-INV:HIT000194072|VEGA:OTTHUMP00000165244 Tax_Id=9606 Gene_Symbol=TPI1;TPI1P1 triosephosphate isomerase isoform 2;>IPI:IPI01013543.1|TREMBL:B4DUI…
23.8525	22.1309	22.2889	19.2498	20.983	22.5297	23.5139	22.9868	22.1872	22.8981	24.9578	24.609	22.0611	25.1728	24.1472	24.3666	24.7247	21.4924	23.1988	24.7751				+	8.13e-77	2.31075	1.8119	S100P Protein S100-P	>IPI:IPI00017526.1|SWISS-PROT:P25815|TREMBL:Q5J7W2|ENSEMBL:ENSP00000296370|REFSEQ:NP_005971|H-INV:HIT000081457|VEGA:OTTHUMP00000115574 Tax_Id=9606 Gene_Symbol=S100P Protein S100-P
29.0547	26.6185	26.6472	26.4573	25.9849	27.2093	28.0971	27.2775	26.3255	26.6667	29.2627	29.2573	27.0326	28.3179	26.9995	28.2131	28.524	26.6984	29.0923	27.6568				+	0	5.82009	1.79828	F5-20 (Fragment)	>IPI:IPI00784842.1|TREMBL:Q6MZQ6 Tax_Id=9606 Gene_Symbol=IGHV4-31;IGHG1 Putative uncharacterized protein DKFZp686G11190;>IPI:IPI00423463.1|SWISS-PROT:P01857|TREMBL:Q6GMX6;Q6N094;Q6PYX1|ENSEMBL:ENSP00000374991|H-INV:HIT000045505|VEGA:OTTHUMP00000201808 Tax_Id=9606 Gene_Symbol=IGHV4-31;IGHG1 Putative uncharacterized protein DKFZp686O01196
17.067	17.8839	16.9756	17.8607	17.4765	20.3934	21.1074	17.0869	18.5144	18.7399	21.2085	18.8222	18.7966	17.2669	17.6689	19.2047	22.0493	17.4218	19.6182	17.9291				+	4.02e-10	2.2963	1.78712	HBA2;HBA1 Hemoglobin subunit alpha	>IPI:IPI00410714.5|SWISS-PROT:P69905|TREMBL:D1MGQ2;E1B2D1;E9LUX2;E9M4D4;Q4ZGM8;Q7Z6G4;Q7Z7B4;Q86YQ5;Q96T46;Q9BX83|ENSEMBL:ENSP00000251595;ENSP00000322421|REFSEQ:NP_000508;NP_000549|H-INV:HIT000273650|VEGA:OTTHUMP00000066291;OTTHUMP00000066501 Tax_Id=9606 Gene_Symbol=HBA2;HBA1 Hemoglobin subunit alpha
20.5516	16.8212	15.5121	17.6757	16.9768	17.7602	20.1727	18.0773	16.7458	19.9302	20.536	21.3219	17.7566	20.3551	20.8501	17.835	21.0316	19.52	20.7919	21.1098					1.06e-10	1.58749	1.76904	A1BG cDNA FLJ42722 fis, clone BRAMY4000277, highly similar to Alpha-1B-glycoprotein;CON__Q2KJF1	>IPI:IPI00022895.8|SWISS-PROT:P04217-1|TREMBL:B3KP79;Q7Z3U3|ENSEMBL:ENSP00000263100|REFSEQ:NP_570602|H-INV:HIT000242016 Tax_Id=9606 Gene_Symbol=A1BG Isoform 1 of Alpha-1B-glycoprotein;>IPI:IPI00644018.1|SWISS-PROT:P04217-2 Tax_Id=9606 Gene_Symbol=A1BG Isoform 2 of Alpha-1B-glycoprotein;>IPI:IPI00902880.1|TREMBL:B3KWB5|ENSEMBL:ENSP00000394644 Tax_Id=9606 Gene_Symbol=A1BG cDNA FLJ42722 fis, clone B…
20.5665	16.2941	18.2148	19.8306	16.775	19.8565	21.8771	20.2169	16.8725	19.46	20.5325	17.0911	16.7931	20.7629	18.3563	17.7817	17.9956	16.7309	20.5226	17.3209					7.43e-05	1.74688	1.76834	IGH@ Putative matrix cell adhesion molecule-3	>IPI:IPI00382682.1|TREMBL:Q96QS0 Tax_Id=9606 Gene_Symbol=IGH@ Putative matrix cell adhesion molecule-3
24.3545	23.9531	23.0036	22.9347	23.1703	24.1149	24.6404	23.7632	23.1377	23.5483	23.5559	27.1428	21.7695	23.6351	19.539	25.1241	25.3319	23.4227	23.8631	23.6367				+	8.92e-228	2.33264	1.74224	IGHG2 Putative uncharacterized protein DKFZp686E23209	>IPI:IPI00399007.7|SWISS-PROT:P01859|TREMBL:Q6N093|ENSEMBL:ENSP00000374987|VEGA:OTTHUMP00000201760 Tax_Id=9606 Gene_Symbol=IGHG2 Putative uncharacterized protein DKFZp686I04196 (Fragment);>IPI:IPI00426051.3|TREMBL:Q6MZU6 Tax_Id=9606 Gene_Symbol=IGHG2 Putative uncharacterized protein DKFZp686C15213;>IPI:IPI00930072.1|TREMBL:Q68CN4 Tax_Id=9606 Gene_Symbol=IGHG2 Putative uncharacterized protein DKFZ…
26.5936	22.7705	25.4717	25.7887	22.9273	28.4879	26.1889	26.5077	26.7189	27.3252	27.3612	24.4205	26.7412	27.679	26.3606	28.2378	27.6578	21.6219	26.4985	26.8268					0	1.35676	1.64478	MUC5AC Mucin-5AC (Fragment)	>IPI:IPI00103397.2|SWISS-PROT:P98088|TREMBL:Q14887;Q14889;Q14891|H-INV:HIT000243862 Tax_Id=9606 Gene_Symbol=MUC5AC Mucin-5AC (Fragment)
26.2181	23.4444	24.6105	27.118	19.4343	27.5943	26.4839	22.5629	24.4108	22.8294	24.1022	24.5022	24.445	26.6355	23.7655	25.0803	25.9617	26.421	24.3435	25.13					0	1.3109	1.64234	cDNA FLJ61058, highly similar to Deleted in malignant brain tumors 1 protein	>IPI:IPI00658218.1|SWISS-PROT:Q9UGM3-5 Tax_Id=9606 Gene_Symbol=DMBT1 Isoform 5 of Deleted in malignant brain tumors 1 protein;>IPI:IPI00873417.7|SWISS-PROT:Q9UGM3-3|ENSEMBL:ENSP00000343175;ENSP00000357951|REFSEQ:NP_060049|H-INV:HIT000072040|VEGA:OTTHUMP00000020661 Tax_Id=9606 Gene_Symbol=DMBT1 Isoform 3 of Deleted in malignant brain tumors 1 protein;>IPI:IPI00647000.1|ENSEMBL:ENSP00000357938|VEGA…
17.3286	16.9404	16.525	16.8754	17.4888	17.4088	18.2358	17.7662	16.8738	18.4929	20.1819	23.2911	17.2562	21.269	17.6519	17.2252	18.2038	18.6771	17.4483	16.04					1.04e-08	1.50251	1.62857	CEACAM8 Carcinoembryonic antigen-related cell adhesion molecule 8	>IPI:IPI00908562.1|TREMBL:B4DLI3 Tax_Id=9606 Gene_Symbol=- cDNA FLJ51237, moderately similar to Carcinoembryonic antigen-related cell adhesion molecule 8;>IPI:IPI00013972.1|SWISS-PROT:P31997|TREMBL:Q0Z7S6|ENSEMBL:ENSP00000244336|REFSEQ:NP_001807|H-INV:HIT000040167|VEGA:OTTHUMP00000199199 Tax_Id=9606 Gene_Symbol=CEACAM8 Carcinoembryonic antigen-related cell adhesion molecule 8
18.2028	18.3287	16.6398	17.234	17.541	17.5051	20.0701	17.4969	16.1755	16.5308	20.7071	23.4575	17.4674	19.878	18.8162	19.8876	17.4375	18.5966	16.2669	19.3404					0.00045786	1.39041	1.61649	ARHGAP23 Isoform 1 of Rho GTPase-activating protein 23	>IPI:IPI00887362.2|SWISS-PROT:Q9P227-2|ENSEMBL:ENSP00000394153|H-INV:HIT000001216 Tax_Id=9606 Gene_Symbol=ARHGAP23 Isoform 2 of Rho GTPase-activating protein 23;>IPI:IPI00942873.1|TREMBL:C9JVU9|ENSEMBL:ENSP00000407333 Tax_Id=9606 Gene_Symbol=ARHGAP23 Uncharacterized protein;>IPI:IPI00101969.9|SWISS-PROT:Q9P227-1|ENSEMBL:ENSP00000393539|REFSEQ:NP_001186346 Tax_Id=9606 Gene_Symbol=ARHGAP23 Isoform …
20.2266	17.8565	16.0479	16.7939	17.1111	16.2523	17.1488	17.1965	17.7073	16.6042	19.139	20.852	17.7641	21.4068	18.8514	16.4561	22.0453	21.2392	18.7381	16.7102			+		8.43e-11	1.12151	1.51489	KRT35 Keratin, type I cuticular Ha5	CON__Q9UE12;CON__Q15323;>IPI:IPI00032513.3|SWISS-PROT:Q15323|TREMBL:Q16275|ENSEMBL:ENSP00000251645|REFSEQ:NP_002268|H-INV:HIT000324252|VEGA:OTTHUMP00000164621 Tax_Id=9606 Gene_Symbol=KRT31 Keratin, type I cuticular Ha1;CON__Q9D646;CON__O76011;CON__Q8IUT8;>IPI:IPI00796822.3|SWISS-PROT:O76011|TREMBL:C4AMA3;F5GYL9|ENSEMBL:ENSP00000251648;ENSP00000377570|REFSEQ:NP_066293|H-INV:HIT000052492|VEGA:OTTHU…
25.1619	22.7415	22.3042	22.558	21.8453	22.7105	24.9239	23.0976	23.6726	22.7826	23.4259	24.3115	21.7414	25.117	24.2151	23.7194	23.7266	20.7062	25.5495	25.0363				+	3.13e-220	2.1447	1.50303	ORM1 Alpha-1-acid glycoprotein 1	>IPI:IPI00022429.3|SWISS-PROT:P02763|ENSEMBL:ENSP00000259396|REFSEQ:NP_000598|VEGA:OTTHUMP00000022741 Tax_Id=9606 Gene_Symbol=ORM1 Alpha-1-acid glycoprotein 1
22.8109	22.5519	23.1984	21.6971	19.8503	24.4819	24.5721	22.9347	22.2319	21.5385	24.8525	23.9754	22.1885	24.9628	23.7864	23.1808	23.7501	22.6765	23.0153	24.8731				+	5.95e-23	2.03908	1.45329	PRTN3 Myeloblastin	>IPI:IPI01013441.1|TREMBL:F5H8B6|ENSEMBL:ENSP00000442042 Tax_Id=9606 Gene_Symbol=PRTN3 Uncharacterized protein;>IPI:IPI00027409.1|SWISS-PROT:P24158|TREMBL:D6CHE9|ENSEMBL:ENSP00000234347|REFSEQ:NP_002768|H-INV:HIT000335471 Tax_Id=9606 Gene_Symbol=PRTN3 Myeloblastin
19.0959	17.9953	17.6942	18.2293	18.9687	17.5915	20.1014	15.5062	16.7301	18.7019	21.2822	16.3209	18.2383	20.8012	19.0143	21.0784	18.5187	17.5253	17.9329	16.9536					0.00045894	1.4211	1.41352	MYO10 Myosin-X	>IPI:IPI00940399.2|TREMBL:B4DIJ5;B4E0P0;E7EPL7;E9PEW5;Q8NCI3|ENSEMBL:ENSP00000274203;ENSP00000391106;ENSP00000421170;ENSP00000425051|VEGA:OTTHUMP00000220777;OTTHUMP00000220778 Tax_Id=9606 Gene_Symbol=MYO10 Uncharacterized protein;>IPI:IPI01018912.1|SWISS-PROT:Q9HD67|TREMBL:B7Z3D4;B7ZA23;Q69YP8|ENSEMBL:ENSP00000421280|REFSEQ:NP_036466|H-INV:HIT000000524|VEGA:OTTHUMP00000220773 Tax_Id=9606 Gene_Sym…
16.5296	17.363	17.8383	18.074	18.0782	16.9438	20.1301	17.2259	15.7962	17.455	21.7078	17.8193	16.5026	20.8348	17.2231	18.0596	16.2172	19.5527	21.8614	17.3862	+				0	1.11642	1.40082	IGHV4-31;IGHG1 Putative uncharacterized protein DKFZp686K03196	>IPI:IPI00423464.1|TREMBL:Q6N095 Tax_Id=9606 Gene_Symbol=IGHV4-31;IGHG1 Putative uncharacterized protein DKFZp686K03196
19.7586	19.2081	21.0798	20.9169	17.3184	20.1005	20.0913	17.9541	20.5224	18.0154	22.9463	23.4405	19.495	22.5613	20.5787	17.2701	23.0008	20.882	21.5303	22.8456					0	0.873103	1.29645	MYH14 Isoform 2 of Myosin-14	>IPI:IPI00019502.3|SWISS-PROT:P35579-1|TREMBL:A8K6E4;B4E3S1;Q60FE2;Q86XU5;Q99529|ENSEMBL:ENSP00000216181|REFSEQ:NP_002464|H-INV:HIT000242559|VEGA:OTTHUMP00000165902 Tax_Id=9606 Gene_Symbol=MYH9 Isoform 1 of Myosin-9
23.9956	20.9935	20.3163	22.0717	17.3271	18.8	20.6069	20.9962	18.659	23.8481	23.3869	21.6514	19.1259	23.0827	20.3005	21.8814	21.4732	21.0862	24.0121	24.1539					2.56e-148	0.822868	1.29177	FGB FGB protein (Fragment)	>IPI:IPI00298497.3|SWISS-PROT:P02675|TREMBL:Q32Q65|ENSEMBL:ENSP00000306099|REFSEQ:NP_005132|H-INV:HIT000295767|VEGA:OTTHUMP00000197066 Tax_Id=9606 Gene_Symbol=FGB Fibrinogen beta chain;>IPI:IPI00965713.3|TREMBL:B4E1D3;D3DP13;D6REL8|ENSEMBL:ENSP00000426757;ENSP00000437727|REFSEQ:NP_001171670|VEGA:OTTHUMP00000220356 Tax_Id=9606 Gene_Symbol=FGB fibrinogen beta chain isoform 2 preproprotein
23.5639	20.828	23.4536	22.064	22.8065	23.4171	22.6754	21.4094	21.972	21.9982	23.2019	24.1905	22.0211	22.936	21.2689	22.977	23.6552	22.9467	23.6459	22.1129				+	0	3.45637	1.28242	Similar to Ig kappa chain V-II region GM607 precursor	>IPI:IPI00550731.2|SWISS-PROT:P06310|TREMBL:Q8TCD0|ENSEMBL:ENSP00000418138|VEGA:OTTHUMP00000200369 Tax_Id=9606 Gene_Symbol=- Putative uncharacterized protein
19.7047	18.1008	15.0268	19.2314	17.9935	21.0714	19.0022	18.9353	17.1716	18.5758	17.6975	18.551	18.3842	18.0755	19.3262	21.3582	17.8321	18.1253	22.0637	19.7517					1.81e-213	1.13183	1.24564	ORM2 Alpha-1-acid glycoprotein 2	>IPI:IPI00020091.1|SWISS-PROT:P19652|ENSEMBL:ENSP00000394936|REFSEQ:NP_000599|VEGA:OTTHUMP00000022746 Tax_Id=9606 Gene_Symbol=ORM2 Alpha-1-acid glycoprotein 2
23.3677	18.5927	21.3314	20.3554	20.1648	21.6184	17.5268	15.641	19.2699	17.9315	22.1721	21.7631	21.3334	21.0433	20.2462	16.0357	20.0734	21.1636	23.0767	18.8897					1.4e-05	0.662715	1.20377	Ig kappa chain V-I region EU	>IPI:IPI00829956.1|TREMBL:A0N5G1|H-INV:HIT000327301 Tax_Id=9606 Gene_Symbol=- Rheumatoid factor C6 light chain (Fragment);>IPI:IPI00387026.1|SWISS-PROT:P01598|H-INV:HIT000322183 Tax_Id=9606 Gene_Symbol=- Ig kappa chain V-I region EU
20.0635	19.7915	20.8424	16.8742	19.9511	22.2839	21.1823	19.5422	16.2655	16.1152	21.9645	16.2891	21.4843	21.526	23.3262	21.9926	22.2913	19.6931	18.2341	20.1441					5.4e-22	0.621821	1.19024	NEFH Isoform 1 of Neurofilament heavy polypeptide	>IPI:IPI00975690.1|TREMBL:B0YJC4;B3KRK8;F5H288|ENSEMBL:ENSP00000435613;ENSP00000439432|VEGA:OTTHUMP00000019225 Tax_Id=9606 Gene_Symbol=VIM Vimentin variant 3;>IPI:IPI00418471.6|SWISS-PROT:P08670|TREMBL:Q53HU8|ENSEMBL:ENSP00000224237;ENSP00000446007|REFSEQ:NP_003371|H-INV:HIT000262376|VEGA:OTTHUMP00000019224 Tax_Id=9606 Gene_Symbol=VIM Vimentin;>IPI:IPI00982595.1|TREMBL:B0YJC5|ENSEMBL:ENSP00000431…
20.456	24.8516	23.8361	20.5082	18.3946	23.316	26.5368	27.6111	28.1275	28.0265	27.8102	26.9923	26.7769	25.0148	25.3916	27.1979	26.9733	28.0685	26.9496	18.2852					0	0.356448	1.15976	IGHA1 Putative uncharacterized protein DKFZp686G21220 (Fragment)	>IPI:IPI00386879.1|TREMBL:Q96K68 Tax_Id=9606 Gene_Symbol=IGHA1 cDNA FLJ14473 fis, clone MAMMA1001080, highly similar to Homo sapiens SNC73 protein (SNC73) mRNA;>IPI:IPI00449920.1|SWISS-PROT:P01876|TREMBL:Q8NCL6;Q9UP60|ENSEMBL:ENSP00000374989|VEGA:OTTHUMP00000201806 Tax_Id=9606 Gene_Symbol=IGHA1 cDNA FLJ90170 fis, clone MAMMA1000370, highly similar to Ig alpha-1 chain C region;>IPI:IPI00978930.1|H…
18.1205	17.5573	17.3814	16.9281	17.1802	17.5848	17.7142	16.6508	17.4345	17.046	19.7741	18.0231	17.3454	17.5098	17.5433	17.817	18.6366	18.2594	20.9277	18.4979					2.98e-27	1.73605	1.01783	IGKV3D-15 Myosin-reactive immunoglobulin light chain variable region	>IPI:IPI01026045.1|TREMBL:Q9UL83|ENSEMBL:ENSP00000374787;ENSP00000403672|VEGA:OTTHUMP00000200225;OTTHUMP00000200334 Tax_Id=9606 Gene_Symbol=IGKV3D-15 Myosin-reactive immunoglobulin light chain variable region
23.722	19.8432	21.7164	20.3473	21.126	22.7503	22.1917	21.512	20.5352	23.1738	21.9933	21.43	19.8001	17.4094	21.7354	21.9343	22.9177	23.0626	23.3002	17.5898					8.77e-12	0.687542	1.01174	Ig lambda chain V-I region VOR	>IPI:IPI00956602.1|TREMBL:Q96SB0 Tax_Id=9606 Gene_Symbol=IGLV1-44 Anti-streptococcal/anti-myosin immunoglobulin lambda light chain variable region (Fragment);>IPI:IPI00385254.1|SWISS-PROT:P04208 Tax_Id=9606 Gene_Symbol=- Ig lambda chain V-I region WAH
24.5289	21.4767	23.2081	21.2219	23.9354	22.1382	24.7039	21.7786	23.696	23.276	25.1502	26.7729	21.475	23.6209	23.5009	22.5137	22.5577	24.6132	24.9604	25.9396					0	0.810076	1.00324	HPR Isoform 2 of Haptoglobin-related protein	>IPI:IPI00641737.2|SWISS-PROT:P00738|ENSEMBL:ENSP00000348170|REFSEQ:NP_005134|H-INV:HIT000192823 Tax_Id=9606 Gene_Symbol=HP;HPR Haptoglobin;>IPI:IPI00942787.1|ENSEMBL:ENSP00000350406 Tax_Id=9606 Gene_Symbol=HPR 42 kDa protein;>IPI:IPI00478493.3|TREMBL:B3KP77;Q0VAC5;Q6NSB4;Q6PEJ8|ENSEMBL:ENSP00000381199|REFSEQ:NP_001119574 Tax_Id=9606 Gene_Symbol=HP;HPR haptoglobin isoform 2 preproprotein;>IPI:IPI…
23.3664	19.8006	19.8548	23.543	16.8111	22.4241	22.1009	20.9498	23.2829	23.1485	21.5608	20.1936	21.3711	20.5855	21.2394	21.1675	20.7592	20.0612	22.9197	17.6117					8.03e-38	0.618968	0.977658	LGALS3BP cDNA FLJ54583, highly similar to Galectin-3-binding protein	>IPI:IPI01010990.1|TREMBL:B4DVE1;B4DWA8|ENSEMBL:ENSP00000438601 Tax_Id=9606 Gene_Symbol=LGALS3BP cDNA FLJ53478, highly similar to Galectin-3-binding protein;>IPI:IPI00023673.1|SWISS-PROT:Q08380|ENSEMBL:ENSP00000262776|REFSEQ:NP_005558|H-INV:HIT000192184 Tax_Id=9606 Gene_Symbol=LGALS3BP Galectin-3-binding protein;>IPI:IPI00908762.3|TREMBL:B4DI70 Tax_Id=9606 Gene_Symbol=LGALS3BP cDNA FLJ53509, high…
28.6872	26.7383	28.1955	27.8592	27.3455	28.0224	28.2648	27.3964	28.2483	28.1218	28.972	29.1256	27.4334	27.705	26.48	28.1436	28.7268	28.3318	29.1293	27.3089				+	0	2.72525	0.943532	IGK@ IGK@ protein	>IPI:IPI00784865.1|TREMBL:Q6P5S8 Tax_Id=9606 Gene_Symbol=IGK@ IGK@ protein
24.209	23.5578	22.9218	22.7913	23.574	22.4496	24.0122	22.72	22.9662	22.023	23.2925	25.5786	22.4583	23.2305	23.9982	24.494	23.8116	22.7533	25.1216	24.1822					4.25e-225	1.70188	0.936161	cDNA FLJ56652, highly similar to Hemopexin	>IPI:IPI00022488.1|SWISS-PROT:P02790|ENSEMBL:ENSP00000265983|REFSEQ:NP_000604|H-INV:HIT000291102|VEGA:OTTHUMP00000164583 Tax_Id=9606 Gene_Symbol=HPX Hemopexin
28.6428	25.8991	27.682	26.8293	21.9979	29.1895	28.0084	27.901	27.9281	28.8752	28.3393	26.7389	29.2807	27.7192	27.0296	27.8497	27.0157	25.8764	28.4689	28.6019					0	0.662336	0.915007	MUC5B Mucin 5AC, oligomeric mucus/gel-forming	>IPI:IPI00918002.1|TREMBL:A7Y9J9;Q9NYE4|ENSEMBL:ENSP00000384815|H-INV:HIT000075100 Tax_Id=9606 Gene_Symbol=MUC5B Mucin 5AC, oligomeric mucus/gel-forming
24.541	21.763	23.9848	23.9855	21.7193	22.1235	23.0772	21.5966	23.9212	19.9436	24.0687	24.2558	20.9251	21.7448	22.2357	21.849	23.3339	22.8835	24.1545	22.8779					0	0.903843	0.889951	IGKV3-20 Ig kappa chain V-III region HAH	>IPI:IPI01025882.1|TREMBL:Q9UL78 Tax_Id=9606 Gene_Symbol=IGKV3-20 Myosin-reactive immunoglobulin light chain variable region (Fragment);>IPI:IPI00387118.1|SWISS-PROT:P01623 Tax_Id=9606 Gene_Symbol=- Ig kappa chain V-III region WOL;>IPI:IPI00387115.1|SWISS-PROT:P01620 Tax_Id=9606 Gene_Symbol=- Ig kappa chain V-III region SIE;>IPI:IPI00385252.1|SWISS-PROT:P04206 Tax_Id=9606 Gene_Symbol=- Ig kappa c…
22.4415	20.2518	22.7628	21.4488	21.9313	23.2664	22.4605	20.8556	21.2454	22.1445	23.3027	21.7178	21.6816	21.4572	21.2927	22.6604	22.5994	23.0689	22.1599	20.8392					1.51e-07	1.68812	0.858789	Ig lambda chain V-I region NEWM	>IPI:IPI00382422.1|SWISS-PROT:P01703 Tax_Id=9606 Gene_Symbol=- Ig lambda chain V-I region NEWM
26.9131	26.5585	27.4668	26.6223	27.3336	27.1545	27.3953	27.6769	26.8246	26.4256	27.996	28.9921	26.9577	28.4651	27.6134	27.9038	29.0085	26.1269	27.4619	28.2718					0	1.79956	0.841289	LCN2 Neutrophil gelatinase-associated lipocalin	>IPI:IPI00299547.4|SWISS-PROT:P80188-1|ENSEMBL:ENSP00000277480;ENSP00000362108|REFSEQ:NP_005555|H-INV:HIT000041793|VEGA:OTTHUMP00000022238;OTTHUMP00000022240 Tax_Id=9606 Gene_Symbol=LCN2 Isoform 1 of Neutrophil gelatinase-associated lipocalin;>IPI:IPI01013763.1|SWISS-PROT:P80188-2|ENSEMBL:ENSP00000441666 Tax_Id=9606 Gene_Symbol=LCN2 Isoform 2 of Neutrophil gelatinase-associated lipocalin;>IPI:IPI…
20.096	16.3546	18.269	19.4513	20.5084	20.3843	21.4329	20.0699	21.6724	19.9334	22.1379	17.6959	18.0388	22.1671	20.9781	21.2317	21.0764	21.23	19.3037	21.079					5.02e-35	0.608057	0.833531	ECRP Eosinophil cationic-related protein (Fragment)	>IPI:IPI00019449.1|SWISS-PROT:P10153|ENSEMBL:ENSP00000303276|REFSEQ:NP_002925|H-INV:HIT000321998|VEGA:OTTHUMP00000028293 Tax_Id=9606 Gene_Symbol=RNASE2 Non-secretory ribonuclease
25.6465	21.3385	24.2454	27.211	23.0897	26.0792	27.6043	24.3772	24.9577	24.3317	24.7745	22.2383	24.4857	24.1373	22.1937	23.4275	23.2163	21.6489	24.0699	23.5872					0	0.531287	0.807382	FCGBP IgGFc-binding protein	>IPI:IPI00242956.5|SWISS-PROT:Q9Y6R7|ENSEMBL:ENSP00000221347|REFSEQ:NP_003881|H-INV:HIT000101865 Tax_Id=9606 Gene_Symbol=FCGBP IgGFc-binding protein
16.7904	17.6152	21.4354	17.2889	17.8959	17.5351	19.4924	19.898	17.6295	16.9582	21.6454	21.4417	19.5983	21.092	18.0197	19.1371	19.6497	17.2191	16.7702	19.7535					0	0.522355	0.800901	CHIT1 FLJ00314 protein (Fragment)	>IPI:IPI00375364.1|SWISS-PROT:Q13231-3 Tax_Id=9606 Gene_Symbol=CHIT1 Isoform 3 of Chitotriosidase-1;>IPI:IPI00478217.2|SWISS-PROT:Q13231-1|ENSEMBL:ENSP00000356198|REFSEQ:NP_003456|H-INV:HIT000218980|VEGA:OTTHUMP00000039092 Tax_Id=9606 Gene_Symbol=CHIT1 Isoform 1 of Chitotriosidase-1;>IPI:IPI00966316.2|TREMBL:B3KNW6|ENSEMBL:ENSP00000255427;ENSP00000438078|VEGA:OTTHUMP00000217084 Tax_Id=9606 Gene_S…
16.7757	17.6794	16.4722	18.2867	18.0985	16.0685	16.616	17.1846	16.7063	17.7856	18.7827	23.6396	17.8352	18.0635	18.6227	16.192	23.019	17.9007	16.6211	17.322					0.00084167	0.40756	0.793058	CD177 Isoform 1 of CD177 antigen	>IPI:IPI00740984.7|SWISS-PROT:Q8N6Q3-2 Tax_Id=9606 Gene_Symbol=CD177 Isoform 2 of CD177 antigen;>IPI:IPI00297444.4|SWISS-PROT:Q8N6Q3-1|TREMBL:A8K4K0;F8W8N6;Q1T7A3|ENSEMBL:ENSP00000367248|REFSEQ:NP_065139|H-INV:HIT000384356 Tax_Id=9606 Gene_Symbol=CD177 Isoform 1 of CD177 antigen
16.9587	17.4971	16.2965	16.2386	18.5888	17.7951	16.408	16.9673	17.8435	17.4158	19.7972	18.0734	21.8239	20.4293	18.9674	22.8702	20.7334	23.2959	19.9624	17.8796					5.67e-06	0.369053	0.78764	HIST1H2BG;HIST1H2BI;HIST1H2BE;HIST1H2BC;HIST1H2BF HIST1H2BC protein	>IPI:IPI00930570.1|TREMBL:A8K9J7 Tax_Id=9606 Gene_Symbol=HIST1H2BD Histone H2B;>IPI:IPI00554798.2|SWISS-PROT:Q99879|ENSEMBL:ENSP00000352442|REFSEQ:NP_003512|H-INV:HIT000262644|VEGA:OTTHUMP00000016188 Tax_Id=9606 Gene_Symbol=HIST1H2BM Histone H2B type 1-M;>IPI:IPI00515061.3|SWISS-PROT:P06899|ENSEMBL:ENSP00000342886;ENSP00000445633|REFSEQ:NP_066402|H-INV:HIT000036634|VEGA:OTTHUMP00000016175 Tax_Id=…
21.0516	17.5378	21.3877	17.6102	22.1053	20.3857	19.3543	20.0953	20.9659	23.132	21.1884	20.7669	17.0484	21.0247	22.4115	21.8096	21.6076	18.6777	21.005	20.6736					4.91e-57	0.493664	0.760841	RNASE3 Eosinophil cationic protein	>IPI:IPI00025427.2|SWISS-PROT:P12724|ENSEMBL:ENSP00000302324|REFSEQ:NP_002926|H-INV:HIT000321490|VEGA:OTTHUMP00000164017 Tax_Id=9606 Gene_Symbol=RNASE3 Eosinophil cationic protein
20.4554	21.0831	17.6772	16.3334	16.733	21.8176	22.6451	24.633	20.6133	22.4969	24.9429	17.5066	17.2889	24.6155	24.9131	17.6543	21.1371	21.7393	22.1982	23.9866					4.14e-27	0.238776	0.759804	S100A6 Protein S100-A6	>IPI:IPI00027463.1|SWISS-PROT:P06703|TREMBL:B2R577|ENSEMBL:ENSP00000357708;ENSP00000357709|REFSEQ:NP_055439|H-INV:HIT000034143|VEGA:OTTHUMP00000015472;OTTHUMP00000015473 Tax_Id=9606 Gene_Symbol=S100A6 Protein S100-A6
21.4051	19.5126	17.9688	19.3839	16.423	17.6438	19.2408	18.327	15.8697	16.8529	17.9438	17.519	20.2828	17.234	18.1864	17.4488	19.9734	19.8988	22.0145	17.2443					3.92e-23	0.500043	0.758639	VH87-2 protein (Fragment)	>IPI:IPI00829590.1|ENSEMBL:ENSP00000416201|VEGA:OTTHUMP00000200687 Tax_Id=9606 Gene_Symbol=- 13 kDa protein;>IPI:IPI00940727.2|ENSEMBL:ENSP00000406904 Tax_Id=9606 Gene_Symbol=- 10 kDa protein;>IPI:IPI00382488.1|SWISS-PROT:P01771 Tax_Id=9606 Gene_Symbol=- Ig heavy chain V-III region HIL;>IPI:IPI00921238.1|H-INV:HIT000392895 Tax_Id=9606 Gene_Symbol=- Conserved hypothetical protein;>IPI:IPI00783184.…
19.2294	18.5252	17.531	16.7337	17.431	17.705	17.6134	17.5952	16.0718	17.7888	16.9033	16.4734	16.6212	20.8242	19.0082	17.3654	18.1201	18.5639	20.2117	16.7957					1.96e-32	0.742252	0.756726	Ig kappa chain V-I region BAN	>IPI:IPI00385555.1|SWISS-PROT:P04430 Tax_Id=9606 Gene_Symbol=- Ig kappa chain V-I region BAN
17.6291	18.1293	17.5083	16.3965	18.3446	20.0017	19.9675	16.1844	17.5679	16.7505	17.4822	17.9255	17.5233	16.7213	18.7326	16.6027	20.074	17.1159	16.7865	17.2336					6.49e-20	0.750263	0.724384	KIAA0753 Isoform 1 of Uncharacterized protein KIAA0753	>IPI:IPI00006499.9|SWISS-PROT:Q2KHM9-1|ENSEMBL:ENSP00000355250|REFSEQ:NP_055619|H-INV:HIT000000478 Tax_Id=9606 Gene_Symbol=KIAA0753 Isoform 1 of Uncharacterized protein KIAA0753
17.5365	17.8625	16.9363	16.9417	17.7888	17.5344	15.5315	16.8452	16.9405	17.4683	17.2675	20.23	18.1473	17.4094	18.198	22.5687	17.5158	17.5837	17.4693	16.7697					6e-92	0.549717	0.710652	TUBB3 88 kDa protein	>IPI:IPI00975573.1|H-INV:HIT000390540 Tax_Id=9606 Gene_Symbol=- Similar to Tubulin beta-2A chain;>IPI:IPI00647896.1|TREMBL:Q5ST81;Q9BUU9|ENSEMBL:ENSP00000365578;ENSP00000379668;ENSP00000383374;ENSP00000383375;ENSP00000391515;ENSP00000392914;ENSP00000393340;ENSP00000394124;ENSP00000394841;ENSP00000395838;ENSP00000399046;ENSP00000403213;ENSP00000406981;ENSP00000407673;ENSP00000414479;ENSP0000041648…
20.4416	17.7206	18.0481	20.6957	19.1832	21.2529	20.7322	19.99	21.4277	21.9966	22.6334	21.5813	20.7257	17.1534	20.8947	21.3195	20.5248	21.5054	21.0815	18.3322					3.17e-12	0.503817	0.699494	Ig lambda chain V-III region SH	>IPI:IPI00382436.1|SWISS-PROT:P01714 Tax_Id=9606 Gene_Symbol=- Ig lambda chain V-III region SH
20.4032	16.604	15.9259	20.2097	17.7806	16.4938	16.4315	17.72	18.3353	18.8266	20.4386	22.011	20.2513	18.4753	18.1902	19.0038	16.4368	17.79	20.852	19.1808					9.06e-25	0.414399	0.693712	LOC652694 Ig kappa chain V-I region AU	>IPI:IPI00387106.1|SWISS-PROT:P01613 Tax_Id=9606 Gene_Symbol=- Ig kappa chain V-I region Ni;>IPI:IPI00003111.7|SWISS-PROT:P01594|TREMBL:Q6LBV5|ENSEMBL:ENSP00000374800;ENSP00000420020|H-INV:HIT000323805|VEGA:OTTHUMP00000200279;OTTHUMP00000200365 Tax_Id=9606 Gene_Symbol=LOC652694 Ig kappa chain V-I region AU
19.3667	18.3813	19.6151	19.3285	16.685	19.2914	18.068	17.6584	19.1513	17.9931	20.464	20.0672	17.7157	17.3001	19.262	17.8518	19.3853	17.5755	20.3785	20.0296					1.12e-05	0.679725	0.639829	13 kDa protein	>IPI:IPI01022408.1|TREMBL:F8VWA4 Tax_Id=9606 Gene_Symbol=- Uncharacterized protein;>IPI:IPI00827906.1|TREMBL:A2JA16 Tax_Id=9606 Gene_Symbol=- Anti-mucin1 light chain variable region (Fragment);>IPI:IPI00980286.1|TREMBL:A2IPI4 Tax_Id=9606 Gene_Symbol=- HRV Fab 025-VL (Fragment);>IPI:IPI00827789.1|TREMBL:A2IPI0;A2NYV3 Tax_Id=9606 Gene_Symbol=- HRV Fab N6-VL (Fragment);>IPI:IPI00973461.1|TREMBL:F8VX…
19.6228	19.6039	17.3569	19.6584	17.9534	19.3642	17.4477	18.0298	18.8131	16.8061	19.217	20.8085	17.2659	19.9538	17.7541	18.9788	18.2891	19.7905	16.9443	18.552					3.54e-08	0.646787	0.632638	FLNA Isoform 1 of Filamin-A	>IPI:IPI00553169.6|TREMBL:A6NDY9|ENSEMBL:ENSP00000358868 Tax_Id=9606 Gene_Symbol=FLNA Uncharacterized protein;>IPI:IPI00644576.1|TREMBL:Q5HY54;Q96C61|ENSEMBL:ENSP00000358863|VEGA:OTTHUMP00000064890 Tax_Id=9606 Gene_Symbol=FLNA Uncharacterized protein;>IPI:IPI00302592.2|SWISS-PROT:P21333-2|TREMBL:Q60FE6;Q6NXF2;Q8TES4|ENSEMBL:ENSP00000353467;ENSP00000416926|REFSEQ:NP_001447|VEGA:OTTHUMP00000024320 …
24.7451	23.2474	25.1453	24.7614	23.1342	25.2324	24.0908	24.7045	24.8577	25.8218	26.0228	25.0152	23.5997	25.0065	24.3781	25.3375	25.023	26.3171	26.051	24.055					0	0.913396	0.621905	IGLV3-21 Similar to V2-14 protein	>IPI:IPI00719373.3|TREMBL:Q6NS95 Tax_Id=9606 Gene_Symbol=IGLC1 IGL@ protein
20.9397	17.876	21.8247	21.8059	17.7752	20.1709	20.8477	21.1528	17.7753	20.8192	20.2457	21.606	19.7967	20.4617	20.4956	19.8001	21.2196	21.8444	21.6416	20.7002					0	0.50025	0.600719	IGHA2 Putative uncharacterized protein DKFZp686C02218 (Fragment)	>IPI:IPI00940245.1|TREMBL:Q9NPP6 Tax_Id=9606 Gene_Symbol=IGHA2 Immunoglobulin heavy chain variant (Fragment);>IPI:IPI00641229.4|SWISS-PROT:P01877 Tax_Id=9606 Gene_Symbol=IGHA2 Ig alpha-2 chain C region;>IPI:IPI00784950.1|TREMBL:Q6MZV6 Tax_Id=9606 Gene_Symbol=IGHA2 Putative uncharacterized protein DKFZp686L19235;>IPI:IPI00785067.1|TREMBL:Q6P089 Tax_Id=9606 Gene_Symbol=IGHA2 IGH@ protein;>IPI:IPI00…
20.3355	18.1865	15.9401	17.4107	20.516	17.6935	15.8224	16.8993	15.3165	15.8752	17.5982	20.9249	17.6861	17.8347	18.5047	16.7954	17.6807	18.8365	17.8912	17.068			+		3.18e-51	0.386666	0.587721	KRT10 Keratin, type I cytoskeletal 10;CON__P13645;CON__P02535-1	>IPI:IPI00009865.4|SWISS-PROT:P13645|ENSEMBL:ENSP00000269576|REFSEQ:NP_000412|H-INV:HIT000051206|VEGA:OTTHUMP00000165049 Tax_Id=9606 Gene_Symbol=KRT10 Keratin, type I cytoskeletal 10;CON__P13645;CON__P02535-1
24.9889	22.5846	26.0691	25.2222	22.5654	26.1333	24.5387	25.4346	24.5297	25.6195	24.9506	25.6815	23.3068	23.3888	23.3408	24.8341	25.5585	26.0794	24.4444	23.316					0	0.548381	0.576687	Anti-HER3 scFv (Fragment)	>IPI:IPI00784830.1|TREMBL:Q6ZVX0 Tax_Id=9606 Gene_Symbol=IGHA2 cDNA FLJ41981 fis, clone SMINT2011888, highly similar to Protein Tro alpha1 H,myeloma;>IPI:IPI00784758.1|TREMBL:Q6MZX9 Tax_Id=9606 Gene_Symbol=IGHA2 Putative uncharacterized protein DKFZp686M08189
26.4547	25.0791	25.4442	25.6798	25.0179	25.6057	26.5568	25.1672	25.8002	25.5456	24.6291	26.6599	26.1042	26.6043	25.7348	25.9565	26.5388	25.2844	26.5258	27.1948					0	1.07828	0.529058	C3 Complement C3 (Fragment)	>IPI:IPI00783987.2|SWISS-PROT:P01024|TREMBL:B4DR57;B4E216;Q6LDJ0|ENSEMBL:ENSP00000245907|REFSEQ:NP_000055|H-INV:HIT000191391|VEGA:OTTHUMP00000197086 Tax_Id=9606 Gene_Symbol=C3 Complement C3 (Fragment)
20.7126	17.7494	21.7036	19.8141	18.1077	21.1539	24.1375	22.6062	23.0693	18.5595	24.723	22.6721	21.4103	21.317	22.6901	21.301	18.0194	22.8792	20.4982	23.3834					6.48e-26	0.235577	0.526549	CORO1A cDNA FLJ41407 fis, clone BRHIP2000819, moderately similar to Human actin binding protein p57	>IPI:IPI00010133.3|SWISS-PROT:P31146|ENSEMBL:ENSP00000219150|REFSEQ:NP_001180262;NP_009005|H-INV:HIT000339532|VEGA:OTTHUMP00000163017 Tax_Id=9606 Gene_Symbol=CORO1A Coronin-1A
30.4323	30.1484	30.8774	31.329	30.1326	30.1472	30.4519	29.8429	30.096	28.6165	28.0371	29.752	28.4907	30.5054	28.0894	30.5587	31.0802	29.7752	30.0923	28.4495					0	0.559248	0.494941	LTF cDNA FLJ78440, highly similar to Human lactoferrin	>IPI:IPI00925547.2|TREMBL:E7ER44|ENSEMBL:ENSP00000405546|VEGA:OTTHUMP00000209781 Tax_Id=9606 Gene_Symbol=LTF Uncharacterized protein;>IPI:IPI00298860.6|SWISS-PROT:P02788|TREMBL:A8K494;A8K9U8;B2MV13;B3VMW0;Q2TUW9;Q5DSM0;Q5EK51|ENSEMBL:ENSP00000231751|REFSEQ:NP_002334|VEGA:OTTHUMP00000209779 Tax_Id=9606 Gene_Symbol=LTF cDNA FLJ78440, highly similar to Human lactoferrin
21.4705	17.4759	19.5926	20.1146	18.2979	16.4334	18.2714	17.4396	17.1478	17.8678	18.3751	21.5803	18.0895	16.9319	19.0068	19.1529	17.7519	19.5958	21.3474	19.3679					4.09e-217	0.313487	0.489855	Ig heavy chain V-II region SESS	>IPI:IPI00977221.2|REFSEQ:XP_003120167|H-INV:HIT000326953 Tax_Id=9606 Gene_Symbol=LOC100291917 hypothetical protein LOC100291917;>IPI:IPI00382534.1|SWISS-PROT:P01814 Tax_Id=9606 Gene_Symbol=- Ig heavy chain V-II region OU;>IPI:IPI00385557.1|SWISS-PROT:P04438 Tax_Id=9606 Gene_Symbol=- Ig heavy chain V-II region SESS
17.2398	16.148	17.6174	16.6639	17.825	19.0085	18.4626	16.4003	16.4916	18.7738	17.209	18.3812	18.0384	18.2732	17.8156	16.8864	16.9405	16.482	17.5369	18.002					0	0.656185	0.474737	ITIH4 Uncharacterized protein	>IPI:IPI01018048.1|TREMBL:Q59FS1 Tax_Id=9606 Gene_Symbol=ITIH4 Inter-alpha (Globulin) inhibitor H4 (Plasma Kallikrein-sensitive glycoprotein) variant (Fragment);>IPI:IPI00798006.2|ENSEMBL:ENSP00000395634|VEGA:OTTHUMP00000213834 Tax_Id=9606 Gene_Symbol=ITIH4 Protein;>IPI:IPI01010866.1|TREMBL:B7Z544;F5H194|ENSEMBL:ENSP00000443891 Tax_Id=9606 Gene_Symbol=ITIH4 cDNA FLJ51742, highly similar to Inter-…
26.1551	18.1721	20.4559	19.2806	18.9372	20.6915	17.4817	17.5731	20.7949	17.7769	19.4517	19.2471	24.0132	20.8964	21.45	24.7648	15.5943	23.2613	21.9459	20.6902					4.66e-67	0.152797	0.47339	HIST2H4B;HIST1H4C;HIST1H4J;HIST1H4D;HIST1H4A;HIST2H4A;HIST1H4I;HIST1H4K;HIST1H4E;HIST1H4L;HIST1H4F;HIST1H4H;HIST4H4;HIST1H4B Histone H4	>IPI:IPI00453473.6|SWISS-PROT:P62805|TREMBL:B2R4R0;Q0VAS5;Q6B823|ENSEMBL:ENSP00000289352;ENSP00000343282;ENSP00000346316;ENSP00000347168;ENSP00000348258;ENSP00000350159;ENSP00000350767;ENSP00000352980;ENSP00000353624;ENSP00000358153;ENSP00000358162;ENSP00000366581;ENSP00000366956;ENSP00000366974;ENSP00000367034;ENSP00000376663;ENSP00000376664;ENSP00000376668;ENSP00000376669;ENSP00000443017|REFSEQ…
17.4454	17.6493	17.547	15.54	17.4339	17.9828	17.0854	18.2668	18.0598	16.6161	20.2939	16.6484	17.1283	20.0679	18.1795	15.6421	16.9105	17.972	18.8579	17.7912					7.58e-07	0.337211	0.410309	SEBOX cDNA FLJ51266, highly similar to Vitronectin;CON__Q3ZBS7	>IPI:IPI00298971.1|SWISS-PROT:P04004|TREMBL:D9ZGG2|ENSEMBL:ENSP00000226218|REFSEQ:NP_000629|H-INV:HIT000304267|VEGA:OTTHUMP00000163323 Tax_Id=9606 Gene_Symbol=VTN Vitronectin;>IPI:IPI01018949.1|TREMBL:B7Z553 Tax_Id=9606 Gene_Symbol=SEBOX cDNA FLJ51266, highly similar to Vitronectin
22.0621	20.9787	22.8657	22.4456	20.7318	20.9928	22.2929	21.5676	22.4263	22.1307	22.9638	23.0286	17.9326	20.8124	21.1106	19.0671	22.8751	22.9723	23.2753	21.6799					0	0.271857	0.398952	Myosin-reactive immunoglobulin kappa chain variable region (Fragment)	>IPI:IPI00784985.1|TREMBL:Q6PJF2 Tax_Id=9606 Gene_Symbol=IGK@ IGK@ protein
19.1029	18.247	18.994	19.0618	16.5847	19.6236	18.3621	17.2292	19.0861	17.9527	19.2416	20.0087	18.1665	15.4368	18.6538	18.1665	19.0516	18.2597	20.2168	20.3659					1.53e-06	0.308008	0.382879	Anti-mucin1 light chain variable region	>IPI:IPI00829803.2|ENSEMBL:ENSP00000419211|VEGA:OTTHUMP00000200310 Tax_Id=9606 Gene_Symbol=- 13 kDa protein;>IPI:IPI00854582.2|TREMBL:Q9UL70|ENSEMBL:ENSP00000418903|VEGA:OTTHUMP00000200329 Tax_Id=9606 Gene_Symbol=- Myosin-reactive immunoglobulin light chain variable region;>IPI:IPI00829751.3|TREMBL:A2JA19|ENSEMBL:ENSP00000419598|VEGA:OTTHUMP00000200312 Tax_Id=9606 Gene_Symbol=- Anti-mucin1 light …
21.7602	19.8938	20.2479	19.2354	18.711	19.5307	21.0817	18.9409	21.3751	17.8652	22.1329	22.2456	20.4018	21.5455	23.1877	18.0708	20.5235	19.6624	18.7439	23.2055					1.88e-178	0.211666	0.378204	PGLYRP1 Peptidoglycan recognition protein 1	>IPI:IPI00021085.1|SWISS-PROT:O75594|ENSEMBL:ENSP00000008938|REFSEQ:NP_005082|H-INV:HIT000252980 Tax_Id=9606 Gene_Symbol=PGLYRP1 Peptidoglycan recognition protein 1
18.4953	17.4911	18.1316	15.8963	16.9691	16.5722	17.1679	16.6578	15.5611	17.1809	17.4695	17.755	20.1087	17.4308	19.3025	18.2446	20.8942	18.6844	17.4917	17.4812					0.00044753	0.256921	0.359102	HRV Fab 027-VL (Fragment)	>IPI:IPI00827643.1|TREMBL:A2IPI6 Tax_Id=9606 Gene_Symbol=- HRV Fab 027-VL (Fragment)
17.6745	18.1195	17.9334	18.5051	18.2627	22.9631	15.6124	16.272	16.5366	17.6717	20.2839	17.9476	17.912	20.5455	17.8539	15.8724	16.5181	18.8486	15.9876	17.9087					0	0.175399	0.353907	Ig mu heavy chain disease protein	>IPI:IPI00479708.6|SWISS-PROT:P01871-1|TREMBL:Q86TT1|ENSEMBL:ENSP00000375001|VEGA:OTTHUMP00000201693 Tax_Id=9606 Gene_Symbol=IGHM Full-length cDNA clone CS0DD006YL02 of Neuroblastoma of Homo sapiens;>IPI:IPI00385264.1|SWISS-PROT:P04220 Tax_Id=9606 Gene_Symbol=- Ig mu heavy chain disease protein
30.3646	27.4184	30.6289	30.0384	28.2673	30.8692	29.0628	29.1494	29.8703	30.1827	29.4651	29.2224	28.8791	27.8455	27.9405	29.8076	29.3269	30.7114	29.7576	28.1768					0	0.301793	0.31888	IGHV3-48 Myosin-reactive immunoglobulin heavy chain variable region	>IPI:IPI00423462.5|TREMBL:Q6N092 Tax_Id=9606 Gene_Symbol=IGHA1 Putative uncharacterized protein DKFZp686K18196 (Fragment);>IPI:IPI00386524.3|TREMBL:Q96DK0 Tax_Id=9606 Gene_Symbol=IGHA1 CDNA FLJ25298 fis, clone STM07683, highly similar to Protein Tro alpha1 H,myeloma
17.8406	17.3784	16.0345	18.7076	16.9421	15.8085	18.2264	16.1267	16.0596	17.9998	18.2792	17.4971	18.9099	17.27	17.7771	18.268	17.1921	17.8196	17.8415	16.1675					9.18e-66	0.325507	0.314656	CLC Eosinophil lysophospholipase	>IPI:IPI00216071.4|SWISS-PROT:Q05315|TREMBL:C5HZ13;C5HZ14|ENSEMBL:ENSP00000221804|REFSEQ:NP_001819|H-INV:HIT000191462 Tax_Id=9606 Gene_Symbol=CLC Eosinophil lysophospholipase
17.6138	19.2159	19.3755	18.9584	17.0798	17.1394	18.4351	16.8567	18.0657	16.1351	20.6658	17.9464	20.3567	18.7633	18.5053	17.3411	17.8279	18.8771	20.3483	16.212					4.7e-05	0.207983	0.304513	Immunolgoobulin heavy chain	>IPI:IPI00735451.4|TREMBL:A2KLM6|ENSEMBL:ENSP00000375035|H-INV:HIT000324823|VEGA:OTTHUMP00000200867 Tax_Id=9606 Gene_Symbol=- Immunolgoobulin heavy chain
22.8616	24.1107	23.6186	23.1894	17.8258	23.0886	23.2045	23.99	23.7225	22.0078	23.224	22.6133	21.257	23.3519	23.6498	23.4609	23.5018	23.9584	22.4985	23.3317					1.2e-253	0.193734	0.302013	CRISP3 17 kDa protein	>IPI:IPI00942117.2|SWISS-PROT:P54108|TREMBL:A8K9S1;B4E1S8|ENSEMBL:ENSP00000263045;ENSP00000377274|REFSEQ:NP_006052|H-INV:HIT000324897|VEGA:OTTHUMP00000016590 Tax_Id=9606 Gene_Symbol=CRISP3 cysteine-rich secretory protein 3 isoform 1 precursor;>IPI:IPI00974055.1|ENSEMBL:ENSP00000360201;ENSP00000389026|REFSEQ:NP_001177915|VEGA:OTTHUMP00000236204 Tax_Id=9606 Gene_Symbol=CRISP3 cysteine-rich secretor…
28.3141	26.8427	28.415	28.1094	25.9048	27.6683	27.169	27.5933	27.6247	28.6145	28.3843	27.9288	27.5511	27.5106	26.8174	27.3205	28.1905	28.5873	28.3957	27.2643					0	0.451088	0.300797	V1-17 protein	>IPI:IPI00887169.2|TREMBL:Q8NEJ1 Tax_Id=9606 Gene_Symbol=IGLV1-44 Putative uncharacterized protein;>IPI:IPI00719452.1|TREMBL:Q5NV69;Q6GMX3;Q6GMX4|ENSEMBL:ENSP00000374834|VEGA:OTTHUMP00000199060 Tax_Id=9606 Gene_Symbol=IGLV1-40 IGL@ protein;>IPI:IPI01018060.1|SWISS-PROT:P0CG06 Tax_Id=9606 Gene_Symbol=IGLC3 Ig lambda-3 chain C regions;>IPI:IPI00973585.1|TREMBL:Q6PJR7 Tax_Id=9606 Gene_Symbol=IGLC2 I…
24.9938	21.8279	22.5293	23.573	22.5221	22.0823	21.7046	21.2175	23.0538	22.2165	22.2066	24.7836	22.6065	22.2298	22.1302	21.9665	22.1279	23.7084	23.8352	23.0481					0	0.278466	0.296286	HRV Fab 026-VH (Fragment)	>IPI:IPI00916434.1|TREMBL:A2KBB9;A2KBC0;A2KBC1;A2KBC2;A2KBC3;A2KBC4;A2KBC5;A2KBC6;A2KBC7;A2KBC8 Tax_Id=9606 Gene_Symbol=- Anti-(ED-B) scFV (Fragment);>IPI:IPI00828099.1|TREMBL:A2KUC3 Tax_Id=9606 Gene_Symbol=- UGa8H (Fragment)
20.2187	24.5309	21.5623	24.0394	25.266	17.949	22.9521	22.0441	20.8884	17.9254	25.7005	24.4292	23.8542	24.7849	21.6052	19.2793	19.9675	17.7859	25.2429	22.6452					4.42e-234	0.0821611	0.267077	SERPINA2 Putative alpha-1-antitrypsin-related protein	>IPI:IPI00553177.1|SWISS-PROT:P01009-1|TREMBL:E9KL23|ENSEMBL:ENSP00000348068;ENSP00000376802;ENSP00000376803;ENSP00000385960;ENSP00000390299;ENSP00000408474;ENSP00000416066;ENSP00000416354|REFSEQ:NP_000286;NP_001002235;NP_001002236;NP_001121172;NP_001121173;NP_001121174;NP_001121175;NP_001121176;NP_001121177;NP_001121178;NP_001121179|H-INV:HIT000266938|VEGA:OTTHUMP00000197150;OTTHUMP00000197151;O…
19.8182	20.9661	19.4134	20.7298	20.8241	18.1103	21.223	21.273	20.9433	17.2629	21.0769	23.448	21.3573	20.4991	19.8917	15.9318	18.4244	17.4249	24.068	20.1875					1.06e-17	0.110267	0.263925	SERPING1 Uncharacterized protein	>IPI:IPI00556459.2|TREMBL:B4E1H2;Q5UGI6|ENSEMBL:ENSP00000367575|VEGA:OTTHUMP00000235287 Tax_Id=9606 Gene_Symbol=SERPING1 cDNA FLJ58564, highly similar to Plasma protease C1 inhibitor;>IPI:IPI01015363.1|ENSEMBL:ENSP00000341861|VEGA:OTTHUMP00000235286 Tax_Id=9606 Gene_Symbol=SERPING1 51 kDa protein;>IPI:IPI00291866.5|SWISS-PROT:P05155|TREMBL:E9KL26|ENSEMBL:ENSP00000278407|REFSEQ:NP_000053;NP_001027…
17.7546	16.8909	17.2446	18.0536	17.8857	19.1623	18.2292	16.6628	16.9801	19.0123	21.6048	17.5909	17.9151	17.0653	18.4959	16.4203	15.8931	16.9881	17.1167	17.5483					2.69e-06	0.189356	0.263783	VASP Vasodilator-stimulated phosphoprotein	>IPI:IPI00301058.5|SWISS-PROT:P50552|ENSEMBL:ENSP00000245932|REFSEQ:NP_003361|H-INV:HIT000052001 Tax_Id=9606 Gene_Symbol=VASP Vasodilator-stimulated phosphoprotein
17.8043	18.0585	15.8506	19.1559	18.3813	21.6469	16.6474	21.8359	19.3521	20.2937	20.6792	17.9745	20.8195	21.2792	20.0909	21.0338	18.2343	17.2132	20.3618	20.8304					0	0.121567	0.255911	MUC5B Gastric mucin (Fragment)	>IPI:IPI01018897.1|TREMBL:E9PGF7;E9PJ98;Q14890|ENSEMBL:ENSP00000348519;ENSP00000435591|REFSEQ:XP_003119529|H-INV:HIT000323848|VEGA:OTTHUMP00000228809 Tax_Id=9606 Gene_Symbol=MUC5AC mucin-5AC
17.3689	17.4506	16.6114	17.2629	18.1083	17.9972	17.3305	16.022	18.1996	16.4179	18.6557	18.5476	18.203	18.0491	19.2708	17.0627	16.3755	16.8167	17.8074	17.4578					0.0011019	0.278237	0.25001	TTC14 Isoform 1 of Tetratricopeptide repeat protein 14	>IPI:IPI00947093.1|TREMBL:F8WDA3|ENSEMBL:ENSP00000420732|VEGA:OTTHUMP00000212530 Tax_Id=9606 Gene_Symbol=TTC14 Uncharacterized protein;>IPI:IPI00946281.1|TREMBL:C9JCY7|ENSEMBL:ENSP00000420652|VEGA:OTTHUMP00000212533 Tax_Id=9606 Gene_Symbol=TTC14 Uncharacterized protein;>IPI:IPI00947434.1|TREMBL:F8WDH5|ENSEMBL:ENSP00000420278|VEGA:OTTHUMP00000212845 Tax_Id=9606 Gene_Symbol=TTC14 Uncharacterized pr…
18.1837	15.9904	16.7115	17.3436	17.2463	18.1018	17.7081	17.9223	17.6135	17.4584	17.3008	16.4246	18.2534	18.9694	18.0322	17.1541	17.9269	17.4176	17.6715	18.363					0.00012726	0.320182	0.229096	TTR Uncharacterized protein	>IPI:IPI01015306.2|TREMBL:A6XMH1;F5H868;Q53WY6;Q8TDB1;Q8TDB2|ENSEMBL:ENSP00000442134 Tax_Id=9606 Gene_Symbol=TTR Uncharacterized protein;>IPI:IPI00022432.1|SWISS-PROT:P02766|TREMBL:E9KL36|ENSEMBL:ENSP00000237014|REFSEQ:NP_000362|H-INV:HIT000038962|VEGA:OTTHUMP00000162827 Tax_Id=9606 Gene_Symbol=TTR Transthyretin;>IPI:IPI00855916.1|TREMBL:A6XGL1 Tax_Id=9606 Gene_Symbol=- Transthyretin;>IPI:IPI0094…
16.9105	17.048	17.8052	17.8775	17.351	21.2229	17.4043	16.932	17.7107	17.1055	18.2	18.2903	17.9788	17.7846	17.5463	17.4142	15.7262	19.7602	17.3057	16.2501					2.63e-08	0.170274	0.227866	IFT81 Isoform CDV-1R of Intraflagellar transport protein 81 homolog	>IPI:IPI00759494.1|SWISS-PROT:Q8WYA0-4|ENSEMBL:ENSP00000446868 Tax_Id=9606 Gene_Symbol=IFT81 Isoform CDV-1 of Intraflagellar transport protein 81 homolog;>IPI:IPI01022567.1|ENSEMBL:ENSP00000446895 Tax_Id=9606 Gene_Symbol=IFT81 Protein;>IPI:IPI00165189.5|SWISS-PROT:Q8WYA0-1|TREMBL:A8K4S8|ENSEMBL:ENSP00000242591;ENSP00000449718|REFSEQ:NP_001137251;NP_054774|H-INV:HIT000077690 Tax_Id=9606 Gene_Symbo…
22.5912	19.8999	17.6476	20.5014	18.4682	18.017	16.188	16.7491	19.7811	17.7665	17.5124	21.4645	17.3292	16.1976	18.2256	19.0543	17.1747	17.5377	22.4591	22.3006					7.99e-77	0.0842673	0.216008	C4A C4 complement C4d region (Fragment);CON__ENSEMBL:ENSBTAP00000007350	>IPI:IPI00892604.1|TREMBL:A2BHY4|ENSEMBL:ENSP00000364321;ENSP00000412786|VEGA:OTTHUMP00000175022;OTTHUMP00000175023 Tax_Id=9606 Gene_Symbol=- Uncharacterized protein;>IPI:IPI00892547.1|TREMBL:B0UZ83;F8VW91;Q6U2E0;Q6U2E5;Q6U2E8;Q6U2F0;Q6U2F3;Q6U2F4;Q6U2F8;Q6U2G0;Q6U2I5;Q6U2K2;Q6U2L9|ENSEMBL:ENSP00000364444;ENSP00000449828|VEGA:OTTHUMP00000193453 Tax_Id=9606 Gene_Symbol=C4A Uncharacterized protein;…
16.8329	16.4804	17.8614	17.7067	18.081	17.1624	16.7333	16.6168	15.9848	16.0841	17.5202	18.7655	17.763	17.2236	17.883	17.3687	18.5261	18.0622	17.0321	17.3141					0.0015464	0.250991	0.204799	LMNB1 Lamin-B1	>IPI:IPI00790831.1|TREMBL:E9PBF6;Q6DC98|ENSEMBL:ENSP00000378761|VEGA:OTTHUMP00000165935 Tax_Id=9606 Gene_Symbol=LMNB1 Uncharacterized protein;>IPI:IPI00217975.4|SWISS-PROT:P20700|TREMBL:B4DZT3|ENSEMBL:ENSP00000261366|REFSEQ:NP_005564|H-INV:HIT000195594|VEGA:OTTHUMP00000159218 Tax_Id=9606 Gene_Symbol=LMNB1 Lamin-B1
18.7281	16.3202	16.6688	18.0862	17.6163	17.0387	17.4159	17.3079	17.9534	16.8676	18.5692	18.1237	16.6693	15.8659	18.0961	16.4156	17.7499	16.9434	17.6644	17.8061					2.55e-05	0.242201	0.204711	RBP4 Retinol-binding protein 4	>IPI:IPI00844536.2|TREMBL:A6NCP9|ENSEMBL:ENSP00000360518 Tax_Id=9606 Gene_Symbol=RBP4 Uncharacterized protein;>IPI:IPI00480192.1|TREMBL:Q5VY30|ENSEMBL:ENSP00000360524|VEGA:OTTHUMP00000020115 Tax_Id=9606 Gene_Symbol=RBP4 Uncharacterized protein;>IPI:IPI00022420.3|SWISS-PROT:P02753|ENSEMBL:ENSP00000360519;ENSP00000360522|REFSEQ:NP_006735|H-INV:HIT000038863|VEGA:OTTHUMP00000020114;OTTHUMP00000020116…
22.4219	20.6186	21.7051	22.0865	20.872	21.4397	20.7277	20.8872	16.7311	21.839	21.7768	20.6016	21.0725	20.5067	19.2763	17.2239	21.1543	22.135	22.3845	20.6038					6.88e-45	0.110942	0.203659	Ig lambda chain V-IV region Hil	>IPI:IPI00382440.1|SWISS-PROT:P01717 Tax_Id=9606 Gene_Symbol=- Ig lambda chain V-IV region Hil
22.0209	17.7831	20.5096	17.3012	18.8096	17.8395	16.7257	17.7267	18.0927	21.2408	21.6717	18.5868	18.3321	21.1472	19.1797	17.5598	16.7394	19.7357	21.6914	21.8499					2.59e-25	0.0831679	0.189467	FGA Uncharacterized protein	>IPI:IPI00029717.1|SWISS-PROT:P02671-2|ENSEMBL:ENSP00000385981|REFSEQ:NP_068657|VEGA:OTTHUMP00000197063 Tax_Id=9606 Gene_Symbol=FGA Isoform 2 of Fibrinogen alpha chain;>IPI:IPI00021885.1|SWISS-PROT:P02671-1|TREMBL:A8K3E4|ENSEMBL:ENSP00000306361|REFSEQ:NP_000499|H-INV:HIT000365135|VEGA:OTTHUMP00000197064 Tax_Id=9606 Gene_Symbol=FGA Isoform 1 of Fibrinogen alpha chain;>IPI:IPI00902755.1|TREMBL:Q3KR…
15.8591	18.8892	16.4168	16.4958	16.5387	17.2903	17.4445	16.446	16.6473	17.8113	17.264	19.2594	17.825	16.9857	17.9483	16.6248	18.1129	17.8356	17.9342	16.8209					2.23e-05	0.175253	0.176241	PGD 6-phosphogluconate dehydrogenase, decarboxylating	>IPI:IPI00910950.1|TREMBL:A9Z1X1 Tax_Id=9606 Gene_Symbol=PGD cDNA FLJ51182, highly similar to 6-phosphogluconate dehydrogenase, decarboxylating;>IPI:IPI01009353.1|TREMBL:B4DL86;B4DV68;F5H0L3|ENSEMBL:ENSP00000438783 Tax_Id=9606 Gene_Symbol=PGD 6-phosphogluconate dehydrogenase, decarboxylating;>IPI:IPI01011970.1|TREMBL:F5H7U0|ENSEMBL:ENSP00000442285 Tax_Id=9606 Gene_Symbol=PGD 6-phosphogluconate de…
20.0982	17.72	17.4641	19.1476	18.3992	16.6768	16.8919	17.8593	19.1272	17.2259	17.287	20.2621	18.8463	19.7804	19.744	17.7068	19.2139	18.1004	19.9123	19.6375					2.12e-12	0.121841	0.168484	CTSS Cathepsin S	>IPI:IPI00910216.1|TREMBL:B4DWC9|ENSEMBL:ENSP00000408414|REFSEQ:NP_001186668 Tax_Id=9606 Gene_Symbol=CTSS cathepsin S isoform 2 preproprotein;>IPI:IPI00299150.4|SWISS-PROT:P25774|ENSEMBL:ENSP00000357981|REFSEQ:NP_004070|H-INV:HIT000291902|VEGA:OTTHUMP00000032942 Tax_Id=9606 Gene_Symbol=CTSS Cathepsin S
17.9538	16.2615	16.5022	17.0653	18.5918	17.1186	17.3996	17.2628	16.8935	17.4222	17.4383	18.2933	16.5484	17.7876	18.9703	15.4492	17.0847	18.0439	17.8445	15.7626					8.58e-11	0.156187	0.163096	P4HB Protein disulfide-isomerase	>IPI:IPI00879437.1|ENSEMBL:ENSP00000388374|VEGA:OTTHUMP00000196836 Tax_Id=9606 Gene_Symbol=P4HB Protein;>IPI:IPI00878551.2|TREMBL:B3KTQ9;B4DLN6;B4DUA5;F5H8J2;Q96C96|ENSEMBL:ENSP00000388117;ENSP00000442012|VEGA:OTTHUMP00000196835 Tax_Id=9606 Gene_Symbol=P4HB cDNA FLJ59430, highly similar to Protein disulfide-isomerase;>IPI:IPI01012981.1|TREMBL:B4DNL5;E7EPA8|ENSEMBL:ENSP00000391471 Tax_Id=9606 Gene…
19.3398	17.7436	16.8365	15.5715	18.1495	16.7641	16.1305	18.1019	16.1402	18.1244	18.3668	18.7443	18.3219	16.9878	18.619	17.4732	17.9979	17.7563	17.4905	17.6215	+				4.53e-28	0.136618	0.155221	Similar to Hepatitis B virus receptor binding protein	>IPI:IPI00983475.1|H-INV:HIT000328365 Tax_Id=9606 Gene_Symbol=- Similar to Hepatitis B virus receptor binding protein
18.5082	17.3383	16.4035	16.4241	17.2386	18.2802	21.0215	17.2524	17.0499	17.0721	18.104	17.6765	19.5312	16.4375	21.4776	18.0275	18.3553	20.7583	17.1278	17.7507					6.81e-08	0.076583	0.144005	HSP90AA1 Uncharacterized protein	>IPI:IPI00784295.2|SWISS-PROT:P07900-1|TREMBL:O75322;Q2VPJ6;Q8TBA7;Q96HX7|ENSEMBL:ENSP00000216281|REFSEQ:NP_005339|H-INV:HIT000275312 Tax_Id=9606 Gene_Symbol=HSP90AA1 Isoform 1 of Heat shock protein HSP 90-alpha;>IPI:IPI00382470.3|SWISS-PROT:P07900-2|TREMBL:Q86SX1|ENSEMBL:ENSP00000335153|REFSEQ:NP_001017963 Tax_Id=9606 Gene_Symbol=HSP90AA1 Isoform 2 of Heat shock protein HSP 90-alpha;>IPI:IPI0060…
23.7044	21.5927	24.3275	23.6286	23.3414	22.4039	22.113	21.5168	22.6815	23.1893	22.5465	22.9667	21.7505	22.6488	22.5322	22.7142	24.3171	24.723	23.521	22.0993					0	0.127889	0.139871	Ig heavy chain V-III region TEI	>IPI:IPI00827482.4|SWISS-PROT:P01766 Tax_Id=9606 Gene_Symbol=- Ig heavy chain V-III region BRO;>IPI:IPI00783287.1|TREMBL:Q0ZCH9 Tax_Id=9606 Gene_Symbol=- Immunglobulin heavy chain variable region (Fragment);>IPI:IPI00985150.1|ENSEMBL:ENSP00000348964 Tax_Id=9606 Gene_Symbol=- 11 kDa protein;>IPI:IPI00939521.1|ENSEMBL:ENSP00000346720 Tax_Id=9606 Gene_Symbol=- 10 kDa protein;>IPI:IPI00382494.1|SWISS…
17.262	17.0753	18.9294	17.9756	18.8222	16.1081	19.9995	18.0394	17.3451	17.2774	18.1708	18.1168	17.3651	17.6133	19.061	20.6966	17.4494	17.617	16.8941	17.5002					4.05e-71	0.0937147	0.124707	HRG Histidine-rich glycoprotein	>IPI:IPI00022371.1|SWISS-PROT:P04196|TREMBL:B2R8I2;Q68DR3|ENSEMBL:ENSP00000232003|REFSEQ:NP_000403|H-INV:HIT000194205|VEGA:OTTHUMP00000210110 Tax_Id=9606 Gene_Symbol=HRG Histidine-rich glycoprotein
22.083	18.1644	20.5953	22.2674	20.9451	21.5449	19.1135	23.2212	24.0599	16.7945	21.5892	21.582	17.1177	21.5706	19.7995	18.0441	16.4271	23.3298	22.9502	18.3377					5e-27	0.0407804	0.123793	Heavy chain variable region (Fragment)	>IPI:IPI00985211.1|H-INV:HIT000328373 Tax_Id=9606 Gene_Symbol=- Similar to VH-3 family (VH26)D/J protein;>IPI:IPI00828153.1|TREMBL:A2NWW1 Tax_Id=9606 Gene_Symbol=- VH-3 family (VH26)D/J protein (Fragment);>IPI:IPI00827589.1|TREMBL:A2NXP8 Tax_Id=9606 Gene_Symbol=- Heavy chain variable region (Fragment)
21.7655	19.4318	22.716	20.6496	20.1099	17.8355	20.5051	18.5797	17.8897	21.7423	20.494	21.3505	20.4545	20.48	19.7172	18.4446	22.0364	22.9331	21.9458	20.5194					2.18e-58	0.0568023	0.1085	Myosin-reactive immunoglobulin heavy chain variable region (Fragment)	>IPI:IPI00977788.1|H-INV:HIT000328388 Tax_Id=9606 Gene_Symbol=- Similar to Hepatitis B virus receptor binding protein;>IPI:IPI00783024.1|TREMBL:Q9UL88 Tax_Id=9606 Gene_Symbol=- Myosin-reactive immunoglobulin heavy chain variable region (Fragment)
16.0995	18.2854	17.3766	17.9792	18.6228	19.9442	17.8527	17.1797	17.8819	17.695	18.4555	17.9049	18.6524	19.4909	17.7457	18.0313	17.5609	18.5631	17.2349	17.5438					1.53e-08	0.105481	0.107023	COTL1 Coactosin-like protein	>IPI:IPI00017704.3|SWISS-PROT:Q14019|ENSEMBL:ENSP00000262428|REFSEQ:NP_066972|H-INV:HIT000297977|VEGA:OTTHUMP00000174986 Tax_Id=9606 Gene_Symbol=COTL1 Coactosin-like protein
16.5649	19.3436	17.5018	16.536	18.4316	19.2323	17.4509	15.6957	18.7093	16.9836	19.7443	18.2094	17.7477	17.2446	19.7127	19.6691	17.6995	19.4067	17.0418	17.9209					1.22e-08	0.0632576	0.0961336	KNG1 KNG1 protein	>IPI:IPI00924859.1|TREMBL:C9JEX1|ENSEMBL:ENSP00000396025|REFSEQ:NP_001159923|VEGA:OTTHUMP00000210109 Tax_Id=9606 Gene_Symbol=KNG1 kininogen-1 isoform 3;>IPI:IPI01012492.1|TREMBL:B4DPP8|ENSEMBL:ENSP00000393745 Tax_Id=9606 Gene_Symbol=KNG1 cDNA FLJ53075, highly similar to Kininogen-1;>IPI:IPI00215894.1|SWISS-PROT:P01042-2|TREMBL:D3DNU8|ENSEMBL:ENSP00000287611|REFSEQ:NP_000884|H-INV:HIT000285605|VEG…
17.2263	17.5442	18.1192	17.2992	16.35	18.0201	17.1759	16.6667	18.0528	17.5904	21.2214	17.431	17.9613	16.9009	16.8144	17.1211	15.8103	17.9148	16.9647	17.7261	+				0.01535	0.0616622	0.0831917	SERPINB4 Serpin B4	>IPI:IPI00657650.2|TREMBL:C9JZ65|ENSEMBL:ENSP00000399796|VEGA:OTTHUMP00000066810 Tax_Id=9606 Gene_Symbol=SERPINB4 Uncharacterized protein;>IPI:IPI00307466.2|SWISS-PROT:P29508-2|TREMBL:Q9BYH9|ENSEMBL:ENSP00000329498|VEGA:OTTHUMP00000066805 Tax_Id=9606 Gene_Symbol=SERPINB3 Isoform 2 of Serpin B3;>IPI:IPI00412407.4|TREMBL:F8W9L1;Q9BYF7|ENSEMBL:ENSP00000348795;ENSP00000398645|VEGA:OTTHUMP00000066808 …
17.3024	17.8989	16.9493	17.4368	17.7286	16.158	15.9029	17.4027	17.2901	16.3458	20.3566	18.9749	21.5624	18.4886	17.8567	16.5935	18.4619	18.6859	18.1182	15.9621					9.65e-05	0.0431515	0.0793258	APOA4 Apolipoprotein A-IV	>IPI:IPI00304273.2|SWISS-PROT:P06727|TREMBL:Q13784|ENSEMBL:ENSP00000350425|REFSEQ:NP_000473|H-INV:HIT000279016|VEGA:OTTHUMP00000043267 Tax_Id=9606 Gene_Symbol=APOA4 Apolipoprotein A-IV
17.8263	17.7621	15.6801	16.1818	17.3911	17.6694	16.6149	17.2063	19.0426	18.7966	17.5031	17.7448	17.7085	17.7454	17.3838	18.0213	18.5622	18.5593	17.3309	17.838					1.07e-14	0.0714608	0.0732235	LDHAL6A L-lactate dehydrogenase A-like 6A	>IPI:IPI00939286.2|TREMBL:F8W819|ENSEMBL:ENSP00000227157|REFSEQ:NP_001158888|VEGA:OTTHUMP00000165207 Tax_Id=9606 Gene_Symbol=LDHA L-lactate dehydrogenase A chain isoform 5;>IPI:IPI00952964.1|TREMBL:A8MXQ4|ENSEMBL:ENSP00000379524|REFSEQ:NP_001158887|VEGA:OTTHUMP00000165206 Tax_Id=9606 Gene_Symbol=LDHA L-lactate dehydrogenase A chain isoform 4;>IPI:IPI00908791.3|TREMBL:B4DJI1;E9PH51;F5H308|ENSEMBL:…
23.4413	22.3719	24.1938	24.4493	18.2265	22.2037	22.9386	21.6724	23.2207	23.3609	23.0867	16.7438	22.3304	22.4588	23.117	21.9541	23.3294	24.1135	24.9284	18.0519					0	0.0208946	0.0601918	Similar to Ig kappa chain V-IV region JI precursor	>IPI:IPI00816799.1|TREMBL:A0N5G5 Tax_Id=9606 Gene_Symbol=- Rheumatoid factor D5 light chain (Fragment);>IPI:IPI00977405.1|H-INV:HIT000324710 Tax_Id=9606 Gene_Symbol=- Similar to Ig kappa chain V-III region VG precursor;>IPI:IPI00890703.1|TREMBL:B1N7B8 Tax_Id=9606 Gene_Symbol=- Cryocrystalglobulin CC1 kappa light chain variable region (Fragment);>IPI:IPI00829653.2|ENSEMBL:ENSP00000374812|VEGA:OTTH…
21.8062	21.583	22.2899	21.3051	18.6312	21.833	21.3272	21.5829	18.336	22.2109	22.2931	21.6445	22.3082	22.3092	19.3566	15.5353	22.0684	23.2369	22.5444	22.4307					3.77e-08	0.0228269	0.0558875	LOC642131;LOC100134397 putative V-set and immunoglobulin domain-containing protein 6-like	>IPI:IPI00976496.1|H-INV:HIT000327203 Tax_Id=9606 Gene_Symbol=- Similar to Cold agglutinin FS-1 H-chain;>IPI:IPI00979244.1|H-INV:HIT000327224 Tax_Id=9606 Gene_Symbol=- Similar to Cold agglutinin FS-2 H-chain;>IPI:IPI00385059.1|TREMBL:Q7Z3Y6|H-INV:HIT000192545 Tax_Id=9606 Gene_Symbol=- Rearranged VH4-34 V gene segment (Fragment);>IPI:IPI00328493.4|ENSEMBL:ENSP00000375038|VEGA:OTTHUMP00000200872 Ta…
17.964	16.8757	16.9984	16.7041	20.68	20.3805	22.4773	18.9498	17.8319	17.5128	18.5415	16.5946	19.1712	16.163	20.5024	16.8287	16.717	18.6926	20.4024	18.4631					0.00021785	0.0235285	0.0537327	FKBP1A peptidyl-prolyl cis-trans isomerase FKBP1A isoform b	>IPI:IPI01018111.1|TREMBL:Q1JUQ3 Tax_Id=9606 Gene_Symbol=FKBP1A FK506 binding protein12;>IPI:IPI00759644.2|TREMBL:Q1JUQ4|REFSEQ:NP_001186715 Tax_Id=9606 Gene_Symbol=FKBP1A peptidyl-prolyl cis-trans isomerase FKBP1A isoform b
15.6831	18.9583	17.2274	16.5437	17.1908	18.4469	17.1134	16.373	17.1263	17.4269	18.3684	16.9805	17.5155	16.5513	18.2913	18.2073	16.9034	17.1688	18.54	17.2634					5.08e-12	0.0465176	0.0501877	Ig heavy chain V-III region DOB	>IPI:IPI00382500.1|SWISS-PROT:P01781 Tax_Id=9606 Gene_Symbol=- Ig heavy chain V-III region GAL;>IPI:IPI00382501.1|SWISS-PROT:P01782 Tax_Id=9606 Gene_Symbol=- Ig heavy chain V-III region DOB
19.3724	17.1152	16.769	17.2894	18.3914	16.0222	19.8329	19.6453	18.1069	16.5692	17.3707	16.8925	17.9892	16.937	19.6998	16.6885	17.1848	16.7689	20.8509	18.2587					2.03e-10	0.0183964	0.032745	AMBP cDNA FLJ51445, highly similar to AMBP protein;CON__P00978	>IPI:IPI00022426.1|SWISS-PROT:P02760|TREMBL:P78492|ENSEMBL:ENSP00000265132|REFSEQ:NP_001624|H-INV:HIT000052567|VEGA:OTTHUMP00000021967 Tax_Id=9606 Gene_Symbol=AMBP Protein AMBP;>IPI:IPI00922298.1|TREMBL:B7Z8R6|ENSEMBL:ENSP00000443109 Tax_Id=9606 Gene_Symbol=AMBP cDNA FLJ51445, highly similar to AMBP protein
17.0019	17.9933	17.0701	16.9316	19.3638	16.3252	19.1919	16.4869	16.9729	18.2239	18.0336	18.1669	17.3993	17.6576	18.7021	17.7436	17.4854	18.0822	17.5854	17.1014					0.00044309	0.0201742	0.0217878	FAH Fumarylacetoacetase	>IPI:IPI00794773.1|TREMBL:B7Z4W2|ENSEMBL:ENSP00000443621 Tax_Id=9606 Gene_Symbol=FAH cDNA FLJ51912, highly similar to Fumarylacetoacetase;>IPI:IPI00031708.1|SWISS-PROT:P16930|ENSEMBL:ENSP00000261755;ENSP00000385080|REFSEQ:NP_000128|H-INV:HIT000279813|VEGA:OTTHUMP00000185572 Tax_Id=9606 Gene_Symbol=FAH Fumarylacetoacetase
15.9053	17.4516	18.3695	15.8454	17.8175	21.1547	17.9669	16.8891	17.5322	16.7179	18.3602	18.2062	16.879	17.698	19.0007	15.919	16.6985	20.8196	17.926	17.9141					2.36e-07	0.00561573	0.0106412	DSG3 Desmoglein-3	>IPI:IPI00031547.2|SWISS-PROT:P32926|TREMBL:Q7Z2Z5|ENSEMBL:ENSP00000257189|REFSEQ:NP_001935|H-INV:HIT000196368|VEGA:OTTHUMP00000162828 Tax_Id=9606 Gene_Symbol=DSG3 Desmoglein-3
16.2608	16.8389	16.9061	17.4798	18.7804	16.337	17.2456	17.4464	19.6655	18.1443	20.2232	18.805	18.0151	20.5709	19.3517	17.1848	16.47	17.3124	17.4948	16.3886					3.4e-13	0.00258171	-0.00456789	VCL Uncharacterized protein	>IPI:IPI01011952.1|TREMBL:B4E3Q9|ENSEMBL:ENSP00000398894 Tax_Id=9606 Gene_Symbol=VCL cDNA FLJ59659, highly similar to Vinculin;>IPI:IPI01014113.2|TREMBL:F5H7T3|ENSEMBL:ENSP00000442299 Tax_Id=9606 Gene_Symbol=VCL Uncharacterized protein;>IPI:IPI00291175.7|SWISS-PROT:P18206-2|TREMBL:B3KXA2|ENSEMBL:ENSP00000361841|REFSEQ:NP_003364|H-INV:HIT000195504|VEGA:OTTHUMP00000019861 Tax_Id=9606 Gene_Symbol=VC…
16.3159	17.3244	17.9189	17.8859	19.0251	17.3891	19.1213	15.4742	17.4389	18.1228	18.1243	18.1113	16.7114	16.096	18.2318	18.1683	16.0887	17.7352	18.3319	17.0092					3.06e-41	0.00524348	-0.00695325	TLN1 Talin-1	>IPI:IPI01014975.1|TREMBL:Q5TCU5;Q5TCU6|ENSEMBL:ENSP00000442981 Tax_Id=9606 Gene_Symbol=TLN1 Uncharacterized protein;>IPI:IPI00298994.6|SWISS-PROT:Q9Y490|ENSEMBL:ENSP00000316029|REFSEQ:NP_006280|H-INV:HIT000000744|VEGA:OTTHUMP00000021350 Tax_Id=9606 Gene_Symbol=TLN1 Talin-1
17.367	16.4601	20.0869	15.9924	19.9273	17.8551	17.0601	15.9341	20.5666	17.5072	21.5036	17.455	18.3399	17.4352	20.3536	18.274	16.2743	18.2638	20.5022	17.0218					1.48e-11	0.0138066	-0.0312184	LDHB Uncharacterized protein	>IPI:IPI00219217.3|SWISS-PROT:P07195|TREMBL:Q5U077|ENSEMBL:ENSP00000229319;ENSP00000379386|REFSEQ:NP_001167568;NP_002291|H-INV:HIT000037014|VEGA:OTTHUMP00000165228;OTTHUMP00000165229 Tax_Id=9606 Gene_Symbol=LDHB L-lactate dehydrogenase B chain;>IPI:IPI00788938.1|TREMBL:A8MW50|ENSEMBL:ENSP00000379385|VEGA:OTTHUMP00000165231 Tax_Id=9606 Gene_Symbol=LDHB L-lactate dehydrogenase
19.1298	18.6523	18.8977	17.4956	18.6862	16.2904	18.9597	17.9506	17.2905	18.1285	17.3872	18.0568	17.7189	18.6785	18.8276	15.8815	15.9478	18.4266	22.4732	17.6228					4.49e-15	0.0353339	-0.0648771	SOD2 Superoxide dismutase [Mn], mitochondrial	>IPI:IPI01011075.1|TREMBL:B4E3K9|ENSEMBL:ENSP00000404804|VEGA:OTTHUMP00000238886 Tax_Id=9606 Gene_Symbol=SOD2 Superoxide dismutase;>IPI:IPI00607577.2|TREMBL:B4DL20|ENSEMBL:ENSP00000337127;ENSP00000356021|REFSEQ:NP_001019637|VEGA:OTTHUMP00000238884;OTTHUMP00000238887 Tax_Id=9606 Gene_Symbol=SOD2 superoxide dismutase [Mn], mitochondrial isoform B precursor;>IPI:IPI00847322.1|TREMBL:Q4ZJI1;Q7Z7M5;Q7…
21.0114	16.8264	20.2399	19.6638	17.9755	15.8393	17.6523	19.5308	19.4211	17.1225	17.5948	20.9867	18.9835	18.9356	18.4736	16.8305	20.0118	20.178	20.3843	19.2722					0.00073926	0.0390072	-0.0754668	Myosin-reactive immunoglobulin light chain variable region (Fragment)	>IPI:IPI00384399.1|TREMBL:Q9UL82 Tax_Id=9606 Gene_Symbol=- Myosin-reactive immunoglobulin light chain variable region (Fragment)
24.9724	23.3826	17.7996	15.7041	18.2263	17.6939	16.452	24.8014	22.9495	21.5216	21.5473	21.5598	17.7142	17.1727	21.3584	16.3923	21.2939	18.0722	24.6431	21.5346					0	0.0216039	-0.0866376	LTF cDNA FLJ59602, highly similar to Lactotransferrin	>IPI:IPI00903112.1|TREMBL:B2MV14;B3KSL2;B4E1V0;B7Z4X2;B7ZAL5;E7EQB2;Q19KS2;Q8IX02|ENSEMBL:ENSP00000397427;ENSP00000405719|REFSEQ:NP_001186078|H-INV:HIT000018718|VEGA:OTTHUMP00000209780 Tax_Id=9606 Gene_Symbol=LTF cDNA FLJ36533 fis, clone TRACH2004428, highly similar to Lactotransferrin (Fragment)
18.3163	17.1703	17.5566	19.0457	18.2071	17.1547	18.7276	17.7996	19.7191	19.1353	17.2861	18.7661	18.193	17.4306	19.1828	18.0694	18.706	17.841	18.4968	16.298					4.64e-177	0.0850985	-0.0893487	IGHG4 Putative uncharacterized protein DKFZp686M24218	>IPI:IPI00930442.1|SWISS-PROT:P01861|TREMBL:Q6MZX7|ENSEMBL:ENSP00000374985|VEGA:OTTHUMP00000201759 Tax_Id=9606 Gene_Symbol=IGHG4 Putative uncharacterized protein DKFZp686M24218
16.3684	17.7748	17.4146	16.6053	18.0348	17.982	18.2587	15.5582	16.6018	18.3918	17.7409	18.4706	18.0493	16.4268	19.0879	17.0877	18.2928	18.2191	16.4943	17.3306					1.37e-05	0.0823964	-0.0936209	FOLR3 Uncharacterized protein	>IPI:IPI00014287.2|SWISS-PROT:P41439-1|TREMBL:F5H2G8|ENSEMBL:ENSP00000411161;ENSP00000446279|REFSEQ:NP_000795|VEGA:OTTHUMP00000237137 Tax_Id=9606 Gene_Symbol=FOLR3 folate receptor gamma precursor;>IPI:IPI00218867.2|SWISS-PROT:P41439-2|ENSEMBL:ENSP00000325032;ENSP00000443558|H-INV:HIT000217842|VEGA:OTTHUMP00000237134;OTTHUMP00000237136 Tax_Id=9606 Gene_Symbol=FOLR3 Similar to Folate receptor gamma…
17.6942	17.8976	17.8581	17.7943	17.8331	16.6662	17.3538	16.8518	15.6126	17.1361	17.42	16.8653	18.6556	17.97	17.9095	17.8343	17.5178	18.0577	18.0254	17.7738					1.19e-05	0.123438	-0.0970245	CSTF2 BetaCstF-64 variant 2	>IPI:IPI01012987.1|TREMBL:E9PID8|ENSEMBL:ENSP00000432060|VEGA:OTTHUMP00000234163 Tax_Id=9606 Gene_Symbol=CSTF2 Uncharacterized protein;>IPI:IPI00909622.1|TREMBL:B4DUD5|ENSEMBL:ENSP00000407000 Tax_Id=9606 Gene_Symbol=CSTF2 cDNA FLJ58787, highly similar to Cleavage stimulation factor 64 kDa subunit;>IPI:IPI00607841.1|SWISS-PROT:P33240-2 Tax_Id=9606 Gene_Symbol=CSTF2 Isoform 2 of Cleavage stimulatio…
16.9095	16.5804	17.4867	17.8862	17.7767	17.3857	16.3719	17.0214	16.4204	18.6021	17.1058	17.9853	17.541	17.4709	18.3776	17.3641	16.856	18.1351	18.9835	16.4701					0.00037672	0.111758	-0.100219	ALDOA 45 kDa protein	>IPI:IPI00465439.5|SWISS-PROT:P04075|TREMBL:A4UCS9;A4UCT0|ENSEMBL:ENSP00000336927;ENSP00000378661;ENSP00000400452|REFSEQ:NP_000025;NP_001121089;NP_908930;NP_908932|H-INV:HIT000031868|VEGA:OTTHUMP00000162983 Tax_Id=9606 Gene_Symbol=ALDOA Fructose-bisphosphate aldolase A;>IPI:IPI00796333.1|ENSEMBL:ENSP00000378669|VEGA:OTTHUMP00000162984 Tax_Id=9606 Gene_Symbol=ALDOA 45 kDa protein
16.5115	16.5037	16.398	18.1003	17.7798	18.9162	17.8801	17.579	16.0239	17.0677	16.9115	17.0868	18.409	16.8012	17.4171	16.8789	17.9303	17.6598	16.1196	17.6627					0.00039793	0.107022	-0.10115	ANXA3 Annexin A3	>IPI:IPI00964340.1|TREMBL:D6RAZ8|ENSEMBL:ENSP00000424584|VEGA:OTTHUMP00000219607 Tax_Id=9606 Gene_Symbol=ANXA3 Uncharacterized protein;>IPI:IPI00966703.1|TREMBL:D6RCA8|ENSEMBL:ENSP00000422281|VEGA:OTTHUMP00000219609 Tax_Id=9606 Gene_Symbol=ANXA3 Uncharacterized protein;>IPI:IPI00966427.1|TREMBL:D6RFG5|ENSEMBL:ENSP00000421512|VEGA:OTTHUMP00000219608 Tax_Id=9606 Gene_Symbol=ANXA3 Uncharacterized pr…
26.1203	18.2796	17.6878	19.7139	18.6843	18.2838	18.2727	19.4349	20.7317	20.201	17.9021	24.0312	22.4234	17.7494	18.7925	22.2181	18.1756	23.5729	17.5523	22.033					2.24e-10	0.0330263	-0.107419	HIST2H2AB Histone H2A type 2-B	>IPI:IPI00141938.4|TREMBL:A6NN01|ENSEMBL:ENSP00000222690|REFSEQ:NP_619541|H-INV:HIT000007247|VEGA:OTTHUMP00000159512 Tax_Id=9606 Gene_Symbol=H2AFV histone H2A.V isoform 2;>IPI:IPI00926183.1|TREMBL:C9J0D1|ENSEMBL:ENSP00000406901|VEGA:OTTHUMP00000208720 Tax_Id=9606 Gene_Symbol=H2AFV Histone H2A;>IPI:IPI00552873.2|SWISS-PROT:Q99878|ENSEMBL:ENSP00000328484|REFSEQ:NP_066544|H-INV:HIT000391098|VEGA:OTT…
20.6703	20.1695	21.1776	22.2873	17.7514	20.8347	20.2512	20.1487	17.6077	20.1014	19.8605	20.4495	19.9594	19.3182	20.1759	18.7466	17.3616	21.2382	22.2655	20.3422					1.93e-09	0.0671123	-0.11408	Microfibrillar protein 2 (Fragment)	>IPI:IPI00386132.1|SWISS-PROT:P06313 Tax_Id=9606 Gene_Symbol=- Ig kappa chain V-IV region JI;>IPI:IPI00943265.1|SWISS-PROT:P06312|ENSEMBL:ENSP00000374778|H-INV:HIT000244018|VEGA:OTTHUMP00000200174 Tax_Id=9606 Gene_Symbol=IGKV4-1 Similar to Ig kappa chain V-IV region precursor;>IPI:IPI00387120.1|SWISS-PROT:P01625 Tax_Id=9606 Gene_Symbol=- Ig kappa chain V-IV region Len;>IPI:IPI00386133.1|SWISS-PRO…
17.6975	17.9649	17.2191	19.0298	18.039	18.5088	17.3093	19.0224	16.9813	17.447	18.3681	17.9506	18.9357	18.0433	18.2328	18.3116	17.4789	18.8431	18.3263	17.5684					6.13e-05	0.164749	-0.11732	LTA4H Isoform 1 of Leukotriene A-4 hydrolase	>IPI:IPI00793812.3|SWISS-PROT:P09960-3|ENSEMBL:ENSP00000395051 Tax_Id=9606 Gene_Symbol=LTA4H Isoform 3 of Leukotriene A-4 hydrolase;>IPI:IPI00514090.3|SWISS-PROT:P09960-2 Tax_Id=9606 Gene_Symbol=LTA4H Isoform 2 of Leukotriene A-4 hydrolase;>IPI:IPI00790203.2|TREMBL:B4DVZ8;F8VV40;Q49AK0|ENSEMBL:ENSP00000449958 Tax_Id=9606 Gene_Symbol=LTA4H Uncharacterized protein;>IPI:IPI00219077.4|SWISS-PROT:P099…
20.7494	17.1692	18.3503	18.0631	18.385	16.7857	15.9561	17.2528	17.6794	18.1357	18.4262	17.2904	17.5957	16.0491	19.1918	16.8342	18.104	17.2273	19.9116	18.0511					5.13e-13	0.0890085	-0.128686	FN1 cDNA FLJ53292, highly similar to Homo sapiens fibronectin 1 (FN1), transcript variant 5, mRNA	>IPI:IPI00339224.3|SWISS-PROT:P02751-4|TREMBL:Q564H7;Q5CZ99|ENSEMBL:ENSP00000349509 Tax_Id=9606 Gene_Symbol=FN1 Isoform 4 of Fibronectin;>IPI:IPI00479723.5|SWISS-PROT:P02751-10|TREMBL:B4DU16|ENSEMBL:ENSP00000350534|REFSEQ:NP_997639|VEGA:OTTHUMP00000164056 Tax_Id=9606 Gene_Symbol=FN1 Isoform 10 of Fibronectin;>IPI:IPI00339226.4|SWISS-PROT:P02751-6|ENSEMBL:ENSP00000273049 Tax_Id=9606 Gene_Symbol=FN…
17.5989	19.1954	19.3016	17.1712	18.1472	17.8466	18.3175	18.498	18.1215	19.7814	17.8084	18.3704	16.9137	20.5568	18.4963	19.0603	19.3011	18.887	17.1529	19.9522					6.6e-164	0.120698	-0.141907	OLFM4 Olfactomedin-4	>IPI:IPI00022255.1|SWISS-PROT:Q6UX06|TREMBL:B4DV64|ENSEMBL:ENSP00000219022|REFSEQ:NP_006409|H-INV:HIT000252611|VEGA:OTTHUMP00000018468 Tax_Id=9606 Gene_Symbol=OLFM4 Olfactomedin-4
26.6014	23.6971	27.2698	26.8946	26.0195	27.0427	25.0414	26.1442	26.4782	26.2537	25.8557	24.7834	26.0385	24.2981	24.1769	26.2768	25.5213	27.3982	25.6258	23.6726					0	0.108884	-0.150272	IGJ Uncharacterized protein	>IPI:IPI00178926.2|SWISS-PROT:P01591|ENSEMBL:ENSP00000254801;ENSP00000426687|REFSEQ:NP_653247|H-INV:HIT000052104|VEGA:OTTHUMP00000160357;OTTHUMP00000219134 Tax_Id=9606 Gene_Symbol=IGJ Immunoglobulin J chain;>IPI:IPI00964840.2|TREMBL:D6RHJ6|ENSEMBL:ENSP00000426045;ENSP00000440066|VEGA:OTTHUMP00000219133 Tax_Id=9606 Gene_Symbol=IGJ Uncharacterized protein;>IPI:IPI00964000.1|TREMBL:D6RD17|ENSEMBL:EN…
17.3834	16.5202	17.5456	17.4613	16.6124	17.6227	17.4824	17.8147	18.5931	17.4029	17.5287	18.6613	17.1585	16.3191	18.1412	17.9426	16.6155	17.4827	16.3874	17.5299					1.04e-18	0.203548	-0.151402	PDXK Isoform 1 of Pyridoxal kinase	>IPI:IPI00791490.1|TREMBL:F2Z3F8|ENSEMBL:ENSP00000418543|VEGA:OTTHUMP00000109455 Tax_Id=9606 Gene_Symbol=PDXK Uncharacterized protein;>IPI:IPI00418202.2|SWISS-PROT:O00764-3|TREMBL:F2Z2Y4|ENSEMBL:ENSP00000420708|VEGA:OTTHUMP00000109456 Tax_Id=9606 Gene_Symbol=PDXK Uncharacterized protein;>IPI:IPI00216320.1|SWISS-PROT:O00764-2|ENSEMBL:ENSP00000418359|VEGA:OTTHUMP00000109453 Tax_Id=9606 Gene_Symbol=…
16.8579	19.0544	18.9571	21.8719	21.1009	18.3441	18.2622	18.0506	19.6719	20.5946	22.8781	20.9043	18.5196	21.9295	20.2425	16.6237	20.8094	19.024	20.114	20.6745					1.5e-191	0.0767008	-0.160623	LOC390956 peptidyl-prolyl cis-trans isomerase A-like	>IPI:IPI00419585.9|SWISS-PROT:P62937|TREMBL:A8K220;A8K486;B2RE56;Q71V99|ENSEMBL:ENSP00000419425|REFSEQ:NP_066953|H-INV:HIT000049372|VEGA:OTTHUMP00000159501 Tax_Id=9606 Gene_Symbol=PPIA Peptidyl-prolyl cis-trans isomerase A;>IPI:IPI00925411.1|TREMBL:F8WE65|ENSEMBL:ENSP00000394670|VEGA:OTTHUMP00000208712 Tax_Id=9606 Gene_Symbol=PPIA Uncharacterized protein;>IPI:IPI00925747.1|TREMBL:C9J5S7|ENSEMBL:E…
17.0087	16.3918	15.8012	15.3285	18.7742	15.8896	17.0613	17.3762	17.065	21.2739	21.7216	17.7261	18.1925	17.2044	19.1457	17.3947	19.2327	18.6444	17.2658	19.9922					0	0.0770008	-0.164828	SERPINB10 Serpin B10	>IPI:IPI00010304.1|SWISS-PROT:P48595|TREMBL:B2RC45;Q4VAX6|ENSEMBL:ENSP00000238508|REFSEQ:NP_005015|VEGA:OTTHUMP00000066999 Tax_Id=9606 Gene_Symbol=SERPINB10 Serpin B10
17.7885	16.312	17.7623	17.3892	18.2828	17.9038	17.7951	16.3631	17.4981	17.8117	18.0019	17.8092	18.7639	17.3432	20.6447	17.9094	17.8394	18.1762	17.3506	18.1655					0.0018163	0.175802	-0.175501	CALR Calreticulin	>IPI:IPI00020599.1|SWISS-PROT:P27797|TREMBL:B4DHR1;Q53G71|ENSEMBL:ENSP00000320866|REFSEQ:NP_004334|H-INV:HIT000283506 Tax_Id=9606 Gene_Symbol=CALR Calreticulin
22.0946	20.4802	22.3283	21.9358	20.0713	21.0138	20.7023	21.1604	22.3178	21.3866	23.1198	22.6218	20.8451	16.7127	17.4579	17.4071	21.3147	22.232	22.2321	20.6793					7.9e-39	0.0849741	-0.188323	Similar to Myosin-reactive immunoglobulin heavy chain variable region	>IPI:IPI00977809.1|H-INV:HIT000193083 Tax_Id=9606 Gene_Symbol=- Similar to Imuunoglobulin mu-chain D-J4-region;>IPI:IPI00829979.3|ENSEMBL:ENSP00000375008|H-INV:HIT000328244|VEGA:OTTHUMP00000201410 Tax_Id=9606 Gene_Symbol=- Similar to Ig heavy chain V-I region HG3 precursor;>IPI:IPI00888695.3|H-INV:HIT000392815 Tax_Id=9606 Gene_Symbol=- Conserved hypothetical protein;>IPI:IPI00384407.1|TREMBL:Q9UL…
17.7691	16.954	18.051	16.5405	17.9725	17.2278	15.9357	17.1122	17.2672	16.7144	18.5309	18.3799	16.3585	17.8853	19.4024	16.1854	17.5749	17.5691	17.8767	20.7433	+				0.014448	0.163819	-0.213559	KIAA1328 Isoform 1 of Uncharacterized protein KIAA1328	>IPI:IPI00877159.1|SWISS-PROT:Q86T90-3|ENSEMBL:ENSP00000390515 Tax_Id=9606 Gene_Symbol=KIAA1328 Isoform 3 of Uncharacterized protein KIAA1328;>IPI:IPI00747148.5|SWISS-PROT:Q86T90-4|TREMBL:F5GYZ7|ENSEMBL:ENSP00000441359 Tax_Id=9606 Gene_Symbol=KIAA1328 Uncharacterized protein;>IPI:IPI00647330.4|SWISS-PROT:Q86T90-2 Tax_Id=9606 Gene_Symbol=KIAA1328 Isoform 2 of Uncharacterized protein KIAA1328;>IPI:…
23.7441	22.7929	23.6168	23.0764	24.0906	21.8818	21.8993	22.165	22.5546	20.2608	24.376	20.285	21.7201	23.6157	25.4302	23.8235	22.523	22.2644	22.6186	24.7988					0	0.143166	-0.227252	PLS1 Plastin-1	>IPI:IPI00010471.6|SWISS-PROT:P13796|TREMBL:B3KUI1;Q53FI1;Q59GX5|ENSEMBL:ENSP00000315757;ENSP00000381581|REFSEQ:NP_002289|H-INV:HIT000034874|VEGA:OTTHUMP00000018362 Tax_Id=9606 Gene_Symbol=LCP1 Plastin-2
16.6177	18.3715	16.456	16.8998	18.6297	16.8981	17.5906	16.3741	15.6946	17.7559	18.6902	17.8199	16.5206	17.15	18.4764	17.3638	17.5635	18.5776	15.6698	18.758	+				0	0.21768	-0.238652	IGHA1 cDNA FLJ41552 fis, clone COLON2004478, highly similar to Protein Tro alpha1 H,myeloma	>IPI:IPI00647704.1|TREMBL:Q6ZW64 Tax_Id=9606 Gene_Symbol=IGHA1 cDNA FLJ41552 fis, clone COLON2004478, highly similar to Protein Tro alpha1 H,myeloma
16.4826	17.1672	19.5078	17.6624	17.4611	20.3613	17.1054	17.6772	17.7956	20.6836	16.5915	17.5147	18.7221	16.9689	17.4475	17.8439	19.0442	17.8368	19.0534	17.5594					8.62e-06	0.192074	-0.253129	CALML3 Calmodulin-like protein 3	>IPI:IPI00216984.5|SWISS-PROT:P27482|ENSEMBL:ENSP00000315299|REFSEQ:NP_005176|H-INV:HIT000195687|VEGA:OTTHUMP00000019004 Tax_Id=9606 Gene_Symbol=CALML3 Calmodulin-like protein 3
18.5881	19.4075	17.8462	21.7627	22.7209	18.4805	17.6165	21.837	20.0953	17.1807	23.695	20.0487	19.7162	20.1904	18.7474	18.5694	19.519	18.6572	18.7933	19.4974					2.25e-36	0.133377	-0.269772	PFN1 Profilin-1;CON__P02584	>IPI:IPI00216691.5|SWISS-PROT:P07737|TREMBL:Q53Y44|ENSEMBL:ENSP00000225655|REFSEQ:NP_005013|H-INV:HIT000272364|VEGA:OTTHUMP00000125244 Tax_Id=9606 Gene_Symbol=PFN1 Profilin-1
17.5745	18.2477	18.6766	16.92	17.0192	18.5613	18.4002	16.8773	16.4194	18.7035	18.5446	16.8329	17.3691	15.8261	19.387	18.3306	17.1383	17.568	16.1661	18.1741					0.00031642	0.262748	-0.274123	ITIH2 Inter-alpha (Globulin) inhibitor H2, isoform CRA_a	>IPI:IPI00910636.1|TREMBL:B4DM79;E7ERA4 Tax_Id=9606 Gene_Symbol=ITIH2 cDNA FLJ53848, highly similar to Inter-alpha-trypsin inhibitor heavy chain H2;>IPI:IPI00645038.1|TREMBL:Q5T985|ENSEMBL:ENSP00000368906|VEGA:OTTHUMP00000019059 Tax_Id=9606 Gene_Symbol=ITIH2 Uncharacterized protein;>IPI:IPI00305461.4|SWISS-PROT:P19823|TREMBL:A2RTY6;D3DRR6|ENSEMBL:ENSP00000351190|REFSEQ:NP_002207|H-INV:HIT00039074…
17.6187	18.3238	18.1294	17.7563	18.5283	16.4347	17.3532	18.171	15.8881	16.6833	18.7996	18.5767	18.1667	20.5928	23.8976	16.5369	17.1943	16.7995	17.3608	17.0523					5.53e-08	0.145527	-0.297184	KRT18 Keratin, type I cytoskeletal 18	>IPI:IPI01022070.1|TREMBL:F8VZY9|ENSEMBL:ENSP00000447278 Tax_Id=9606 Gene_Symbol=KRT18 Uncharacterized protein;>IPI:IPI00554788.5|SWISS-PROT:P05783|TREMBL:B2RA03|ENSEMBL:ENSP00000373487;ENSP00000373489|REFSEQ:NP_000215;NP_954657|H-INV:HIT000280941 Tax_Id=9606 Gene_Symbol=KRT18 Keratin, type I cytoskeletal 18
20.0245	18.9461	16.5395	20.2471	18.6376	15.8591	17.6119	18.8492	18.3541	16.5607	17.8182	20.4167	17.9882	18.079	17.8977	18.0154	18.4227	21.5746	19.0689	19.7281					0	0.186651	-0.297224	Similar to Ig heavy chain V-III region VH26 precursor	>IPI:IPI00645363.2|TREMBL:Q6N089 Tax_Id=9606 Gene_Symbol=IGHV4-31;IGHG1 Putative uncharacterized protein DKFZp686P15220;>IPI:IPI00448925.6|ENSEMBL:ENSP00000374990|VEGA:OTTHUMP00000201823 Tax_Id=9606 Gene_Symbol=IGHV4-31;IGHG1 44 kDa protein;>IPI:IPI00784817.1|TREMBL:Q5EFE5 Tax_Id=9606 Gene_Symbol=IGHV4-31;IGHG1 Anti-RhD monoclonal T125 gamma1 heavy chain;>IPI:IPI00892671.1|ENSEMBL:ENSP00000374984…
17.4548	17.177	17.5881	16.5743	18.9884	16.9796	18.2467	16.5258	17.4822	19.3053	18.7224	17.5135	17.5419	16.9256	18.6596	17.5691	17.8262	17.7783	15.639	17.4369					3.31e-05	0.334656	-0.301772	cDNA FLJ57321, moderately similar to Moesin	>IPI:IPI00219365.3|SWISS-PROT:P26038|TREMBL:Q6PJT4|ENSEMBL:ENSP00000353408|REFSEQ:NP_002435|H-INV:HIT000037926|VEGA:OTTHUMP00000023438 Tax_Id=9606 Gene_Symbol=MSN Moesin;>IPI:IPI00922115.1|TREMBL:B7Z4C7 Tax_Id=9606 Gene_Symbol=- cDNA FLJ57321, moderately similar to Moesin
22.3839	21.0031	22.5847	23.0597	17.8289	17.1686	22.4056	20.3396	22.0732	20.446	21.9882	23.1658	22.0947	21.888	20.9776	17.2847	20.9355	16.9354	17.8217	22.2531					1.98e-18	0.12323	-0.31217	13 kDa protein	>IPI:IPI00829810.1|ENSEMBL:ENSP00000375027|VEGA:OTTHUMP00000201159 Tax_Id=9606 Gene_Symbol=- 13 kDa protein
21.8398	23.3861	22.2916	22.0947	22.2205	21.3083	20.8411	21.0798	17.7988	20.0417	21.359	21.7261	21.6745	21.9528	18.2406	16.1711	17.6073	17.7364	21.5659	22.4778					7.56e-46	0.141699	-0.336331	PSAP Uncharacterized protein	>IPI:IPI01013537.1|TREMBL:F5H0X6|ENSEMBL:ENSP00000378398 Tax_Id=9606 Gene_Symbol=PSAP Uncharacterized protein;>IPI:IPI00012503.1|SWISS-PROT:P07602-1|TREMBL:Q53Y86|ENSEMBL:ENSP00000378394|REFSEQ:NP_002769|VEGA:OTTHUMP00000019776 Tax_Id=9606 Gene_Symbol=PSAP Isoform Sap-mu-0 of Proactivator polypeptide;>IPI:IPI00873020.1|TREMBL:F8W6Z6|ENSEMBL:ENSP00000350063 Tax_Id=9606 Gene_Symbol=PSAP Uncharacter…
16.3829	17.3844	19.2675	16.5915	17.108	17.6649	17.6412	15.8364	16.9269	17.6944	17.9807	16.0074	17.6875	16.0407	18.9575	16.8887	17.568	18.1358	18.1676	16.7967					4.36e-09	0.365778	-0.340573	Rheumatoid factor Vh I region (Fragment)	>IPI:IPI00914985.1|TREMBL:B6EDE2 Tax_Id=9606 Gene_Symbol=- Epididymis luminal protein 180 (Fragment);>IPI:IPI00827724.1|TREMBL:A2NW97 Tax_Id=9606 Gene_Symbol=- Rheumatoid factor Vh I region (Fragment)
17.2845	17.8042	17.4461	18.7725	19.4216	18.9798	18.9374	20.1545	21.237	19.2764	19.1998	19.2313	19.3649	18.7522	19.7683	19.9948	19.0144	19.5184	18.8016	19.0101					1.69e-06	0.383395	-0.341542	SPRR2G;SPRR2C;SPRR2D Small proline-rich protein 2G	>IPI:IPI00386598.2|SWISS-PROT:P22532|ENSEMBL:ENSP00000353542;ENSP00000357745;ENSP00000357746;ENSP00000357747|REFSEQ:NP_008876|H-INV:HIT000388135|VEGA:OTTHUMP00000016109;OTTHUMP00000016110;OTTHUMP00000016111;OTTHUMP00000016112 Tax_Id=9606 Gene_Symbol=SPRR2G;SPRR2C;SPRR2D Small proline-rich protein 2D;>IPI:IPI00386597.2|SWISS-PROT:P22531|ENSEMBL:ENSP00000357739;ENSP00000357740|REFSEQ:NP_001019380|H…
18.352	15.5352	18.9429	17.8768	18.1094	17.5248	16.9356	17.8501	17.3024	18.4894	17.8195	18.0069	18.0872	17.9665	18.896	17.6215	17.0312	18.852	18.1302	18.6732					1.64e-05	0.456922	-0.346097	PLG Plasminogen;CON__P06868	>IPI:IPI00019580.1|SWISS-PROT:P00747|TREMBL:B2R7F8;B4DPH4;Q9UMI2|ENSEMBL:ENSP00000308938|REFSEQ:NP_000292|H-INV:HIT000321118|VEGA:OTTHUMP00000017544 Tax_Id=9606 Gene_Symbol=PLG Plasminogen
22.6287	20.1167	23.1089	23.5917	22.2789	23.034	20.3802	21.4111	22.6094	22.3725	22.427	22.2687	20.8142	20.2852	22.0002	19.8731	22.7868	22.7709	22.391	22.4269					1.68e-228	0.306719	-0.350393	Similar to VH-7 family (N54P3)D/J protein	>IPI:IPI00829806.1|TREMBL:Q0ZCH8;Q0ZCI9 Tax_Id=9606 Gene_Symbol=SCFV Immunglobulin heavy chain variable region (Fragment);>IPI:IPI00984640.1|H-INV:HIT000328379 Tax_Id=9606 Gene_Symbol=- Similar to Immunglobulin heavy chain variable region;>IPI:IPI00827814.1|TREMBL:A2NWX1 Tax_Id=9606 Gene_Symbol=- VH-3 family (VH26)D/J protein (Fragment);>IPI:IPI00383887.1|TREMBL:Q9UGP3 Tax_Id=9606 Gene_Symbol=- I…
21.9765	21.5345	22.1534	21.5695	22.9576	22.3783	16.8388	20.9302	22.3592	22.4614	23.4373	23.8587	22.4571	22.7875	24.2547	22.441	21.5688	21.2923	22.2857	23.3752					9.66e-47	0.208765	-0.351597	CALM3;CALM2;CALM1 Uncharacterized protein	>IPI:IPI00915959.2|TREMBL:F8WBR5|ENSEMBL:ENSP00000406112;ENSP00000451646|VEGA:OTTHUMP00000202343 Tax_Id=9606 Gene_Symbol=CALM3;CALM2;CALM1 Uncharacterized protein;>IPI:IPI00386621.3|TREMBL:Q9BRL5 Tax_Id=9606 Gene_Symbol=CALM3;CALM2;CALM1 CALM3 protein;>IPI:IPI00075248.11|SWISS-PROT:P62158|TREMBL:B4DJ51|ENSEMBL:ENSP00000272298;ENSP00000291295;ENSP00000349467;ENSP00000375785|REFSEQ:NP_001734;NP_005…
17.4849	20.6659	17.9909	19.9722	17.0084	17.2234	18.457	18.6948	17.2444	17.028	17.7654	19.478	18.9306	19.006	18.8542	16.5367	18.1126	16.9069	16.7386	17.2743					9.18e-11	0.306094	-0.366741	C16orf89 Uncharacterized protein UNQ904/PRO1925 precursor	>IPI:IPI00166766.4|SWISS-PROT:Q6UX73-2|ENSEMBL:ENSP00000390402;ENSP00000420566|REFSEQ:NP_001091984|VEGA:OTTHUMP00000214791 Tax_Id=9606 Gene_Symbol=C16orf89 Isoform 2 of UPF0764 protein C16orf89;>IPI:IPI00886722.1|SWISS-PROT:Q6UX73-3|TREMBL:C9JNB3|ENSEMBL:ENSP00000324672;ENSP00000417158|VEGA:OTTHUMP00000214790 Tax_Id=9606 Gene_Symbol=C16orf89 Isoform 3 of UPF0764 protein C16orf89;>IPI:IPI00432405.…
16.5539	17.1256	16.7225	16.7483	17.657	16.4381	17.8834	16.7027	16.9304	17.757	17.1016	17.7561	17.9978	17.8697	18.1895	17.6074	16.2619	18.3508	16.6135	18.2325					1.76e-06	0.641429	-0.371562	FASN Fatty acid synthase	>IPI:IPI00026781.3|SWISS-PROT:P49327|ENSEMBL:ENSP00000304592|REFSEQ:NP_004095|H-INV:HIT000260792 Tax_Id=9606 Gene_Symbol=FASN Fatty acid synthase
16.5577	16.919	18.5058	16.895	18.2523	16.5589	18.0516	17.025	17.4636	18.3103	19.4631	17.4123	17.427	16.8816	18.6438	16.4889	16.5044	16.5597	16.9456	17.4004					7.54e-08	0.46541	-0.374868	CAPN1 Calpain-1 catalytic subunit	>IPI:IPI00909108.1|TREMBL:B4DS85 Tax_Id=9606 Gene_Symbol=NEUROD6 cDNA FLJ56829, highly similar to Neurogenic differentiation factor 6;>IPI:IPI00910547.3|TREMBL:B4DWH5|ENSEMBL:ENSP00000259755 Tax_Id=9606 Gene_Symbol=CAPN1 cDNA FLJ53224, highly similar to Calpain-1 catalytic subunit;>IPI:IPI00011285.1|SWISS-PROT:P07384|TREMBL:B2RDI5|ENSEMBL:ENSP00000279247;ENSP00000431686;ENSP00000431984;ENSP000004…
15.5282	17.8821	16.7773	17.7911	17.5291	16.7932	16.9212	16.0096	17.2703	18.5664	18.7441	17.2528	17.372	18.2504	18.4791	16.2971	17.0834	19.0404	17.8026	16.5673					0.001129	0.425131	-0.385448	PGAM4 Probable phosphoglycerate mutase 4	>IPI:IPI00930416.1|TREMBL:B7ZW15 Tax_Id=9606 Gene_Symbol=PGAM1 Putative uncharacterized protein;>IPI:IPI01018095.2|TREMBL:B4DJA4;B4DMJ7;B7Z9E5;E7EMA8|ENSEMBL:ENSP00000400512 Tax_Id=9606 Gene_Symbol=PGAM1 cDNA FLJ53048, highly similar to Phosphoglycerate mutase 1;>IPI:IPI01014727.1|TREMBL:B4DKL5 Tax_Id=9606 Gene_Symbol=- cDNA FLJ51983, highly similar to Phosphoglycerate mutase 1;>IPI:IPI00844133.1…
19.3342	17.0924	19.2564	19.2069	17.577	16.1401	16.8851	17.0098	16.6933	17.8221	16.8531	17.14	18.7273	18.3316	18.301	16.5862	17.5171	17.3134	19.3724	18.5909					4.05e-07	0.383278	-0.389472	Ig kappa chain V-III region B6	>IPI:IPI00387113.1|SWISS-PROT:P01619 Tax_Id=9606 Gene_Symbol=- Ig kappa chain V-III region B6
16.4543	17.8423	16.7756	16.3247	16.8401	16.4037	15.7917	16.2176	16.8983	18.3995	19.3743	18.61	18.571	17.4321	18.1621	16.0371	17.651	19.0082	16.6678	18.1744					1.43e-11	0.380602	-0.406897	SERPINB6 Uncharacterized protein	>IPI:IPI00513699.4|TREMBL:E9PD07;Q5TD02|ENSEMBL:ENSP00000369869;ENSP00000402199|VEGA:OTTHUMP00000017784 Tax_Id=9606 Gene_Symbol=SERPINB6 Uncharacterized protein
20.1903	20.7306	21.7199	21.135	20.7954	17.1378	20.2394	19.6358	20.6308	21.2722	21.4829	21.0361	17.8384	21.1278	21.2016	16.9757	21.6015	18.1345	20.3325	22					1.47e-05	0.277328	-0.449332	IQGAP1 Ras GTPase-activating-like protein IQGAP1	>IPI:IPI00009342.1|SWISS-PROT:P46940|TREMBL:A4QPB0;B4DNP4;B4E2M0;F5H7A1;Q05DN7;Q5FWG8;Q6P1N4;Q96PA3|ENSEMBL:ENSP00000268182|REFSEQ:NP_003861|H-INV:HIT000193089|VEGA:OTTHUMP00000194748 Tax_Id=9606 Gene_Symbol=IQGAP1 Ras GTPase-activating-like protein IQGAP1
24.7931	23.2454	25.4047	25.1699	24.3877	24.4024	23.1072	24.5981	24.5142	25.4024	25.084	23.8924	24.5943	23.7733	23.9719	23.6473	24.2398	25.6111	24.8118	24.2436					0	0.810792	-0.454795	IGLV6-57 Amyloid lambda 6 light chain variable region SAR (Fragment)	>IPI:IPI00154742.6|SWISS-PROT:P0CG05|TREMBL:Q8N355;Q8TCJ5|ENSEMBL:ENSP00000374856;ENSP00000374857|H-INV:HIT000266256|VEGA:OTTHUMP00000199425;OTTHUMP00000199426 Tax_Id=9606 Gene_Symbol=IGLV2-14;IGLC2 IGL@ protein;>IPI:IPI00972963.1|TREMBL:C6KXN3 Tax_Id=9606 Gene_Symbol=- Lambda light chain of human immunoglobulin surface antigen-related protein (Fragment);>IPI:IPI00827875.1|TREMBL:A2MYD2;A2NUT2;A2…
12.9892	23.6887	18.3163	17.5649	19.9621	22.4242	17.4804	17.8113	18.8472	25.0502	22.5418	21.6991	24.2486	21.7561	21.4946	17.3411	18.0525	18.0219	21.7293	15.2898					2.81e-14	0.125526	-0.469796	PRB4 PRB4 protein (Fragment)	>IPI:IPI00883885.3|TREMBL:Q4VAY2 Tax_Id=9606 Gene_Symbol=PRB3 PRB3 protein;>IPI:IPI00953131.2|ENSEMBL:ENSP00000371264|REFSEQ:NP_006240 Tax_Id=9606 Gene_Symbol=PRB3 basic salivary proline-rich protein 3 precursor;>IPI:IPI00006699.2|SWISS-PROT:Q04118|TREMBL:F5H7C1|ENSEMBL:ENSP00000442626|H-INV:HIT000335497 Tax_Id=9606 Gene_Symbol=PRB3 Basic salivary proline-rich protein 3;>IPI:IPI00976423.2|TREMBL:…
17.1958	18.0778	17.989	18.8018	17.5698	15.9694	15.7718	18.7905	18.3003	17.6751	16.6726	18.6751	24.3498	17.7502	18.7851	27.2022	17.6526	19.2673	17.9345	17.0645	+				0.0029082	0.152713	-0.474489	INPP5D;LOC646743 Isoform 1 of Phosphatidylinositol-3,4,5-trisphosphate 5-phosphatase 1	>IPI:IPI00943266.1|TREMBL:C9JLW2|ENSEMBL:ENSP00000409018|VEGA:OTTHUMP00000165070 Tax_Id=9606 Gene_Symbol=INPP5D;LOC646743 Uncharacterized protein;>IPI:IPI01009510.1|TREMBL:B4DQ61;C9JF09;F5GXI6|ENSEMBL:ENSP00000415253;ENSP00000441010|H-INV:HIT000091421|VEGA:OTTHUMP00000165071 Tax_Id=9606 Gene_Symbol=INPP5D;LOC646743 cDNA FLJ56795, highly similar to Homo sapiens inositol polyphosphate-5-phosphatase…
17.3398	18.141	16.992	17.5294	18.5464	17.7116	15.7407	17.6738	16.6608	17.7919	17.2215	16.5655	16.4745	16.0108	18.457	17.7017	18.4968	17.4536	16.5301	16.9013					0.00026415	0.703624	-0.475668	PGK1 Phosphoglycerate kinase	>IPI:IPI01011912.1|TREMBL:B7Z7A9|ENSEMBL:ENSP00000444708 Tax_Id=9606 Gene_Symbol=PGK1 Phosphoglycerate kinase;>IPI:IPI00169383.3|SWISS-PROT:P00558|TREMBL:A8K4W6|ENSEMBL:ENSP00000362413|REFSEQ:NP_000282|H-INV:HIT000059907|VEGA:OTTHUMP00000023595 Tax_Id=9606 Gene_Symbol=PGK1 Phosphoglycerate kinase 1;>IPI:IPI00910974.1|TREMBL:B4DWQ3 Tax_Id=9606 Gene_Symbol=PGK1 Phosphoglycerate kinase;>IPI:IPI00916…
17.886	18.4471	17.9182	18.3459	18.0484	16.0019	17.6913	16.5433	17.4754	17.4238	16.4842	16.1813	17.1706	16.1942	17.0228	17.3952	18.4088	17.0519	16.7712	16.9055	+				8.3e-215	0.786283	-0.485056	Anti-mucin1 heavy chain variable region (Fragment)	>IPI:IPI00828061.1|TREMBL:A2JA14 Tax_Id=9606 Gene_Symbol=- Anti-mucin1 heavy chain variable region (Fragment)
18.0489	17.6192	17.069	17.1262	19.0411	17.6663	16.9202	16.8307	16.3194	18.3428	16.4157	17.787	18.8792	15.7265	17.6229	17.7222	17.6513	17.7593	15.8983	17.0877					4.31e-12	0.6953	-0.515929	HSP90AB1 Heat shock protein HSP 90-beta	>IPI:IPI00414676.6|SWISS-PROT:P08238|TREMBL:A8K3W9;B4DGL0;B4DMA2;Q6PK50;Q9H6X9|ENSEMBL:ENSP00000325875;ENSP00000360609;ENSP00000360709|REFSEQ:NP_031381|H-INV:HIT000253179|VEGA:OTTHUMP00000016517;OTTHUMP00000016518;OTTHUMP00000016519 Tax_Id=9606 Gene_Symbol=HSP90AB1 Heat shock protein HSP 90-beta
15.3611	17.2252	16.8287	17.6174	20.1717	17.9342	17.4254	17.5863	16.5321	18.3925	18.888	18.0393	17.4794	17.5265	20.6079	16.0408	18.0162	17.8289	18.5724	18.3763					0.00019671	0.451941	-0.525006	CAPG Uncharacterized protein	>IPI:IPI00908511.1|TREMBL:B4DU58|ENSEMBL:ENSP00000445896 Tax_Id=9606 Gene_Symbol=CAPG cDNA FLJ51488, highly similar to Macrophage capping protein;>IPI:IPI00916783.1|TREMBL:B8ZZS7|ENSEMBL:ENSP00000387063|VEGA:OTTHUMP00000203059 Tax_Id=9606 Gene_Symbol=CAPG Uncharacterized protein;>IPI:IPI00027341.2|SWISS-PROT:P40121|TREMBL:B2R9S4|ENSEMBL:ENSP00000263867;ENSP00000386315;ENSP00000386965|REFSEQ:NP_00…
31.529	31.6119	30.6864	31.1878	32.1288	30.3441	30.6412	31.3789	31.1441	30.4162	31.9424	30.5998	31.7756	31.3571	31.868	30.4831	29.4787	31.1709	31.7587	32.3598			+		0	0.969799	-0.52605	ALB 23 kDa protein	CON__P02768-1;>IPI:IPI00745872.2|SWISS-PROT:P02768-1|TREMBL:F6KPG5|ENSEMBL:ENSP00000295897|REFSEQ:NP_000468|H-INV:HIT000051578|VEGA:OTTHUMP00000160370 Tax_Id=9606 Gene_Symbol=ALB Isoform 1 of Serum albumin;>IPI:IPI00966829.1|ENSEMBL:ENSP00000422784|VEGA:OTTHUMP00000220438 Tax_Id=9606 Gene_Symbol=ALB 69 kDa protein;>IPI:IPI00022434.4|TREMBL:A6NBZ8;A8K9P0;B2RBS8;B4DPP6;E7ESU5;Q56G89|ENSEMBL:ENSP000…
17.084	17.8211	15.8359	16.981	18.3799	17.502	18.0025	16.9393	16.5399	18.2728	17.7836	16.3859	17.6904	18.1803	21.491	17.1882	16.07	17.9114	17.6588	18.5302					0.00092829	0.480949	-0.536651	TPPP3 Tubulin polymerization-promoting protein family member 3	>IPI:IPI00306413.3|SWISS-PROT:Q9BW30|ENSEMBL:ENSP00000290942;ENSP00000377529|REFSEQ:NP_057048;NP_057224|H-INV:HIT000272738|VEGA:OTTHUMP00000174811;OTTHUMP00000174812 Tax_Id=9606 Gene_Symbol=TPPP3 Tubulin polymerization-promoting protein family member 3
17.1201	22.6966	21.9884	21.5441	22.7101	20.6351	21.4792	21.52	21.2475	21.335	21.28	18.5616	17.5083	16.8803	19.1517	20.5215	22.4635	17.6033	19.978	17.3047					7.92e-22	0.248383	-0.539151	IGFBP2 Uncharacterized protein	>IPI:IPI00297284.1|SWISS-PROT:P18065|ENSEMBL:ENSP00000233809|REFSEQ:NP_000588|H-INV:HIT000031860|VEGA:OTTHUMP00000207751 Tax_Id=9606 Gene_Symbol=IGFBP2 insulin-like growth factor-binding protein 2 precursor
19.6835	21.0968	20.5924	20.0155	22.3277	19.6218	20.461	20.1972	18.2368	19.7771	22.3392	21.2681	17.4676	20.5664	21.6252	20.09	16.458	19.9756	17.5302	22.2108					3.38e-23	0.322577	-0.540419	TALDO1 Transaldolase	>IPI:IPI00744692.1|SWISS-PROT:P37837|TREMBL:Q9UMF8|ENSEMBL:ENSP00000321259|REFSEQ:NP_006746|H-INV:HIT000192344|VEGA:OTTHUMP00000164441 Tax_Id=9606 Gene_Symbol=TALDO1 Transaldolase;>IPI:IPI00982472.1|TREMBL:B4DID5;F2Z393;Q8WZ45|ENSEMBL:ENSP00000437098|VEGA:OTTHUMP00000229014 Tax_Id=9606 Gene_Symbol=TALDO1 Transaldolase
17.7539	17.9079	17.0959	17.8272	18.2527	17.5804	17.5312	16.8855	18.0963	17.8788	18.5593	17.9255	18.8448	15.7592	18.3747	16.3743	18.0867	18.0137	17.3615	18.6078	+				0.011663	0.95235	-0.54359	JARID2 Isoform 2 of Protein Jumonji	>IPI:IPI01018952.1|TREMBL:F5H590|ENSEMBL:ENSP00000444623 Tax_Id=9606 Gene_Symbol=JARID2 Uncharacterized protein;>IPI:IPI00955447.1|SWISS-PROT:Q92833-2 Tax_Id=9606 Gene_Symbol=JARID2 Isoform 2 of Protein Jumonji
16.7474	18.2075	17.6079	17.2223	19.4477	16.5258	17.3339	17.7226	18.2713	18.5866	19.0868	17.411	18.5725	17.1289	17.9986	18.4991	19.2036	18.4416	16.5039	17.5927					1.67e-06	0.779218	-0.547443	CRNN Cornulin	>IPI:IPI00908402.1|TREMBL:B4DQ53|ENSEMBL:ENSP00000402565 Tax_Id=9606 Gene_Symbol=CRNN cDNA FLJ51275;>IPI:IPI00297056.2|SWISS-PROT:Q9UBG3|TREMBL:A8K5I6|ENSEMBL:ENSP00000271835|REFSEQ:NP_057274|H-INV:HIT000041146|VEGA:OTTHUMP00000014323 Tax_Id=9606 Gene_Symbol=CRNN Cornulin
16.611	21.4118	16.0594	16.8228	17.427	17.8907	17.8396	19.9272	15.8369	16.2992	17.4728	17.3341	18.3723	17.2351	17.2578	17.6508	16.8695	18.0732	15.9378	17.9759					0.0011653	0.44784	-0.564812	MSLN Isoform 3 of Mesothelin	>IPI:IPI00798210.1|SWISS-PROT:Q13421-4 Tax_Id=9606 Gene_Symbol=MSLN Isoform 4 of Mesothelin;>IPI:IPI00025110.5|SWISS-PROT:Q13421-3|ENSEMBL:ENSP00000415258;ENSP00000442965|REFSEQ:NP_001170826;NP_005814|H-INV:HIT000285294 Tax_Id=9606 Gene_Symbol=MSLN Isoform 2 of Mesothelin;>IPI:IPI00793522.1|SWISS-PROT:Q13421-1|ENSEMBL:ENSP00000372313;ENSP00000400020|REFSEQ:NP_037536|VEGA:OTTHUMP00000045636 Tax_Id…
16.1411	16.726	17.7927	16.8885	17.3026	16.9592	16.9005	17.5417	16.3917	18.0838	16.8002	17.4758	17.0779	16.2302	17.7305	16.0757	16.9193	17.2866	16.2992	16.6208	+				0.0098322	1.6665	-0.577485	PPP1CC Isoform Gamma-2 of Serine/threonine-protein phosphatase PP1-gamma catalytic subunit	>IPI:IPI01023066.1|TREMBL:F8VR82|ENSEMBL:ENSP00000448437 Tax_Id=9606 Gene_Symbol=PPP1CC Uncharacterized protein;>IPI:IPI01022906.1|TREMBL:F8VYE8;Q9UPN1|ENSEMBL:ENSP00000448981 Tax_Id=9606 Gene_Symbol=PPP1CC Uncharacterized protein;>IPI:IPI00005705.1|SWISS-PROT:P36873-1|ENSEMBL:ENSP00000335084|REFSEQ:NP_002701|H-INV:HIT000323407 Tax_Id=9606 Gene_Symbol=PPP1CC Isoform Gamma-1 of Serine/threonine-pr…
14.8785	19.5445	15.855	16.4142	18.7889	17.0671	17.1169	17.1327	18.0694	18.462	18.556	18.4406	17.555	17.6061	19.1598	16.6402	17.1419	18.7438	17.9948	16.7864					7.23e-246	0.567088	-0.593377	APOA2 Apolipoprotein A-II	>IPI:IPI00021854.1|SWISS-PROT:P02652|ENSEMBL:ENSP00000356969|REFSEQ:NP_001634|H-INV:HIT000032344|VEGA:OTTHUMP00000032244 Tax_Id=9606 Gene_Symbol=APOA2 Apolipoprotein A-II
27.0505	26.7966	25.8733	26.9708	27.9039	25.866	26.4409	26.4916	26.4428	25.6585	26.6499	26.0103	26.8416	26.0081	27.1985	25.5072	25.351	26.0999	26.827	28.3569					0	1.07238	-0.594829	TF Uncharacterized protein;CON__Q2HJF0	>IPI:IPI00022463.2|SWISS-PROT:P02787|TREMBL:A0PJA6;B4DEX9;B4DI57;B4E1B2;Q06AH7;Q53H26|ENSEMBL:ENSP00000385834|REFSEQ:NP_001054|H-INV:HIT000217260|VEGA:OTTHUMP00000197155 Tax_Id=9606 Gene_Symbol=TF Serotransferrin;>IPI:IPI00945626.2|TREMBL:B4DHZ6;C9JVG0|ENSEMBL:ENSP00000264998;ENSP00000419338|VEGA:OTTHUMP00000216364 Tax_Id=9606 Gene_Symbol=TF cDNA FLJ54029, highly similar to Serotransferrin
15.7727	16.3785	17.1185	16.9325	20.4764	17.1315	16.5877	16.8353	17.5766	16.774	17.4323	17.4248	17.6803	16.8945	20.1457	17.7939	16.5975	17.1382	17.888	17.3468					0.00010598	0.634117	-0.614906	ARHGDIA Rho GDP-dissociation inhibitor 1	>IPI:IPI00003815.3|SWISS-PROT:P52565|ENSEMBL:ENSP00000269321;ENSP00000441348|REFSEQ:NP_001172006;NP_004300|H-INV:HIT000032478 Tax_Id=9606 Gene_Symbol=ARHGDIA Rho GDP-dissociation inhibitor 1
16.6704	16.4929	17.9351	15.7578	18.058	16.8232	17.1669	17.8508	17.666	18.3072	18.1968	17.2094	18.2091	16.673	22.055	17.1915	16.8558	16.9767	17.7556	16.4253					0.00059075	0.535928	-0.62258	GBP5 Guanylate-binding protein 5	>IPI:IPI00645391.3|TREMBL:E7ETN8|ENSEMBL:ENSP00000403010|VEGA:OTTHUMP00000011818 Tax_Id=9606 Gene_Symbol=GBP5 Uncharacterized protein;>IPI:IPI00044587.1|SWISS-PROT:Q96PP8|TREMBL:Q86TM5;Q8N4Q4;Q8NF03|ENSEMBL:ENSP00000340396;ENSP00000359488|REFSEQ:NP_001127958;NP_443174|H-INV:HIT000079531|VEGA:OTTHUMP00000011691 Tax_Id=9606 Gene_Symbol=GBP5 Guanylate-binding protein 5
19.8271	16.5431	16.1014	17.2662	17.993	17.2243	17.7839	19.176	17.4358	18.7748	17.2528	17.6953	22.8937	16.6599	19.2126	16.1228	16.1272	17.0816	20.6752	19.2902					0	0.366761	-0.634955	MUC2 Mucin-2	>IPI:IPI00936444.2|TREMBL:B4E1L4|ENSEMBL:ENSP00000343037|H-INV:HIT000067446 Tax_Id=9606 Gene_Symbol=MUC5B cDNA FLJ59081, highly similar to Mucin-5B;>IPI:IPI00855918.1|SWISS-PROT:Q9HC84|TREMBL:E9PBJ0;O00446|ENSEMBL:ENSP00000415793;ENSP00000436812|REFSEQ:NP_002449|VEGA:OTTHUMP00000233052 Tax_Id=9606 Gene_Symbol=MUC5B Uncharacterized protein
16.2476	17.5991	16.6871	17.6261	17.3281	17.1703	16.0749	18.2726	17.2639	18.8551	18.949	17.248	18.018	15.9161	18.7665	15.7194	18.3199	19.8643	20.3974	17.6112					3.33e-27	0.579508	-0.652108	Ig kappa chain V-III region VH (Fragment)	>IPI:IPI00385253.1|SWISS-PROT:P04207 Tax_Id=9606 Gene_Symbol=- Ig kappa chain V-III region CLL;>IPI:IPI00387119.1|SWISS-PROT:P01624 Tax_Id=9606 Gene_Symbol=- Ig kappa chain V-III region POM;>IPI:IPI00384401.1|TREMBL:Q9UL85 Tax_Id=9606 Gene_Symbol=- Myosin-reactive immunoglobulin kappa chain variable region (Fragment);>IPI:IPI00945429.3|ENSEMBL:ENSP00000394837|VEGA:OTTHUMP00000200224 Tax_Id=9606 G…
19.2304	19.829	18.2198	18.5835	18.5785	21.3919	17.6122	19.6146	18.1994	17.2269	19.466	16.162	18.7855	15.5958	22.2865	20.8058	19.8633	20.0313	16.6178	19.9059					0	0.406628	-0.678291	ENO3 Enolase	>IPI:IPI00465248.5|SWISS-PROT:P06733-1|TREMBL:A4UCS8|ENSEMBL:ENSP00000234590|REFSEQ:NP_001419|H-INV:HIT000270987|VEGA:OTTHUMP00000001706 Tax_Id=9606 Gene_Symbol=ENO1 Isoform alpha-enolase of Alpha-enolase;>IPI:IPI00759806.1|SWISS-PROT:P06733-2|TREMBL:A4QMW8;E2DRY6;Q96GV1;Q9BT62|REFSEQ:NP_001188412 Tax_Id=9606 Gene_Symbol=ENO1 Isoform MBP-1 of Alpha-enolase
17.2153	19.7243	17.9529	19.1228	19.1933	18.3065	17.0093	16.2519	16.4095	18.272	16.9873	17.8205	18.7513	17.4932	18.3949	17.2128	18.3307	18.7699	18.022	18.262			+		4e-05	0.984737	-0.68253	KRT9 Keratin, type I cytoskeletal 9	CON__P35527;>IPI:IPI00019359.4|SWISS-PROT:P35527|ENSEMBL:ENSP00000246662|REFSEQ:NP_000217|H-INV:HIT000326846|VEGA:OTTHUMP00000164967 Tax_Id=9606 Gene_Symbol=KRT9 Keratin, type I cytoskeletal 9
18.435	17.5914	17.8761	17.2693	18.6309	17.1174	17.7822	16.9219	17.7557	17.0754	17.9467	16.9795	17.6675	17.2893	18.8926	17.0401	17.2742	21.4734	16.7828	18.0847					0	0.86525	-0.707385	S100A7 Protein S100-A7	>IPI:IPI00328396.3|SWISS-PROT:Q86SG5|ENSEMBL:ENSP00000329008;ENSP00000357717;ENSP00000357718|REFSEQ:NP_789793|H-INV:HIT000085107|VEGA:OTTHUMP00000015324;OTTHUMP00000015325;OTTHUMP00000015326 Tax_Id=9606 Gene_Symbol=S100A7A Protein S100-A7A;>IPI:IPI00219806.7|SWISS-PROT:P31151|ENSEMBL:ENSP00000357711;ENSP00000357712|REFSEQ:NP_002954|H-INV:HIT000051199;HIT000196645|VEGA:OTTHUMP00000015327;OTTHUMP00…
18.6877	19.0817	16.1663	16.8788	19.8938	17.2492	17.193	18.5801	16.8772	17.5344	17.5449	17.5399	17.7876	17.0129	18.8904	16.7783	17.2201	17.7396	16.9488	19.3112					3.22e-06	0.951249	-0.714612	CHI3L1 Chitinase-3-like protein 1	>IPI:IPI00002147.4|SWISS-PROT:P36222|ENSEMBL:ENSP00000255409|REFSEQ:NP_001267|H-INV:HIT000033841|VEGA:OTTHUMP00000039087 Tax_Id=9606 Gene_Symbol=CHI3L1 Chitinase-3-like protein 1
20.0641	16.3079	20.0609	20.1113	18.1595	16.5142	16.687	17.3995	20.5342	16.7131	17.6754	17.4611	17.044	18.2514	17.5162	16.3319	16.06	19.9175	21.0712	19.9028					1.32e-05	0.461774	-0.724482	Similar to Immunglobulin heavy chain variable region	>IPI:IPI00982602.1|H-INV:HIT000327294 Tax_Id=9606 Gene_Symbol=- Similar to Immunglobulin heavy chain variable region
26.6155	26.9241	27.3013	27.1166	26.3058	26.6214	26.7453	27.7133	27.5659	26.6652	24.593	22.8639	27.0527	26.9074	27.6971	27.3919	26.5193	24.3683	26.4011	26.0971					0	0.717726	-0.727462	WFDC2 Isoform 3 of WAP four-disulfide core domain protein 2	>IPI:IPI00291488.3|SWISS-PROT:Q14508-1|ENSEMBL:ENSP00000361761|REFSEQ:NP_006094|H-INV:HIT000095904|VEGA:OTTHUMP00000031141 Tax_Id=9606 Gene_Symbol=WFDC2 Isoform 1 of WAP four-disulfide core domain protein 2;>IPI:IPI00103636.1|SWISS-PROT:Q14508-2|ENSEMBL:ENSP00000342890|VEGA:OTTHUMP00000196677 Tax_Id=9606 Gene_Symbol=WFDC2 Isoform 2 of WAP four-disulfide core domain protein 2;>IPI:IPI00183629.2|SW…
17.4257	17.9374	17.313	16.9822	17.5814	17.4988	16.884	16.9405	18.2945	18.8023	17.5191	17.0942	18.7404	16.5545	18.4387	18.043	16.5245	18.1248	18.0982	19.2527					7.43e-07	1.56645	-0.743536	PKM2 pyruvate kinase isozymes M1/M2 isoform e	>IPI:IPI00847989.3|TREMBL:B4DNK4;E9PF79;Q8WUW7;Q9NYI7;Q9UK31;Q9UKK4|ENSEMBL:ENSP00000413887|REFSEQ:NP_001193726 Tax_Id=9606 Gene_Symbol=PKM2 Pyruvate kinase;>IPI:IPI00479186.7|SWISS-PROT:P14618-1|ENSEMBL:ENSP00000334983|REFSEQ:NP_002645|H-INV:HIT000029665 Tax_Id=9606 Gene_Symbol=PKM2 Isoform M2 of Pyruvate kinase isozymes M1/M2;>IPI:IPI00220644.8|SWISS-PROT:P14618-2|TREMBL:B4DRT3;E7EUQ8|ENSEMBL:E…
15.8806	18.1938	16.0129	16.4508	18.2687	17.5243	17.8037	19.4203	19.515	17.2386	18.2419	18.7433	17.265	15.5648	20.7138	18.813	17.2626	18.6856	16.7255	17.9633					1.15e-16	0.681987	-0.761562	TPM3P4 Isoform 1 of Putative tropomyosin alpha-3 chain-like protein	>IPI:IPI00965179.1|TREMBL:D6RFM2|ENSEMBL:ENSP00000426521|VEGA:OTTHUMP00000218068 Tax_Id=9606 Gene_Symbol=TPM3 Uncharacterized protein;>IPI:IPI00966664.1|TREMBL:D6R904|ENSEMBL:ENSP00000422207|VEGA:OTTHUMP00000218070 Tax_Id=9606 Gene_Symbol=TPM3 Uncharacterized protein;>IPI:IPI01021744.1|TREMBL:Q8NAG3 Tax_Id=9606 Gene_Symbol=TPM3 cDNA FLJ35393 fis, clone SKNSH2000971, highly similar to TROPOMYOSIN,…
17.1798	17.7055	16.2041	17.5735	17.1617	16.6488	17.7432	18.4868	16.2327	18.3542	16.9707	16.9531	17.2404	16.4094	21.1281	16.7886	17.786	18.6413	16.9583	17.2751					1.15e-12	0.905311	-0.76984	Similar to Chain , Heat-Shock Cognate 70kd Protein (44kd Atpase N-Terminal) (E.C.3.6.1.3) Mutant With Asp 206 Replaced By Ser	>IPI:IPI00981943.1|TREMBL:E9PKE3|ENSEMBL:ENSP00000433584|VEGA:OTTHUMP00000231749 Tax_Id=9606 Gene_Symbol=HSPA8 Uncharacterized protein;>IPI:IPI00003865.1|SWISS-PROT:P11142-1|TREMBL:B3KTV0;B4E1Q1;Q53GZ6;Q96IS6|ENSEMBL:ENSP00000227378;ENSP00000432083;ENSP00000437125|REFSEQ:NP_006588|H-INV:HIT000037619|VEGA:OTTHUMP00000231743;OTTHUMP00000231745;OTTHUMP00000231747 Tax_Id=9606 Gene_Symbol=HSPA8 Isofor…
19.5041	20.0297	18.6029	19.9535	18.511	18.5436	17.2343	17.763	16.9629	17.9573	16.1671	18.5419	18.9674	16.7176	18.2171	16.4238	18.304	17.5802	17.2849	18.0052					2.33e-16	0.9509	-0.777957	GAPDH Glyceraldehyde-3-phosphate dehydrogenase	>IPI:IPI00789134.5|TREMBL:A4UCT1;E7EPW1;E7EUT5;Q16768;Q5ZEY3|ENSEMBL:ENSP00000380065|VEGA:OTTHUMP00000174433 Tax_Id=9606 Gene_Symbol=GAPDH Glyceraldehyde-3-phosphate dehydrogenase;>IPI:IPI00795257.3|TREMBL:E7EUT4|ENSEMBL:ENSP00000380067|VEGA:OTTHUMP00000174434 Tax_Id=9606 Gene_Symbol=GAPDH Glyceraldehyde-3-phosphate dehydrogenase;>IPI:IPI00219018.7|SWISS-PROT:P04406|TREMBL:Q0QET7;Q2TSD0|ENSEMBL:E…
15.7867	18.4355	16.7153	18.0466	17.8991	17.2323	16.7941	19.8197	17.8469	18.3575	18.3269	17.9741	18.4902	17.4594	18.3041	17.747	17.2025	17.7548	17.5188	17.6209					5.47e-163	1.49345	-0.779339	PRG2 Uncharacterized protein	>IPI:IPI00010341.2|SWISS-PROT:P13727|TREMBL:B2R5I1|ENSEMBL:ENSP00000312134;ENSP00000433016|REFSEQ:NP_002719|H-INV:HIT000032529|VEGA:OTTHUMP00000234774;OTTHUMP00000234776 Tax_Id=9606 Gene_Symbol=PRG2 Bone marrow proteoglycan;>IPI:IPI00847535.1|H-INV:HIT000326723 Tax_Id=9606 Gene_Symbol=PRG2 Bone marrow proteoglycan precursor;>IPI:IPI00981634.1|TREMBL:A6XMW0|ENSEMBL:ENSP00000433231|VEGA:OTTHUMP0000…
16.0493	16.6394	16.9121	17.8387	17.7414	16.4705	17.1268	16.8899	16.8869	16.93	18.0669	16.7788	18.2852	17.5615	18.1524	16.268	16.4127	17.7487	16.477	19.3961					1.07e-16	1.45925	-0.78243	LYPD3 Ly6/PLAUR domain-containing protein 3	>IPI:IPI00643788.2|TREMBL:E7ET82;Q5JPJ9|ENSEMBL:ENSP00000367234 Tax_Id=9606 Gene_Symbol=LYPD3 Uncharacterized protein;>IPI:IPI00004310.2|SWISS-PROT:O95274|TREMBL:A8K4E0;B2RBR3|ENSEMBL:ENSP00000244333|REFSEQ:NP_055215|H-INV:HIT000082498 Tax_Id=9606 Gene_Symbol=LYPD3 Ly6/PLAUR domain-containing protein 3
18.7596	19.1015	15.8637	20.9708	20.1598	17.4704	18.0523	17.6456	16.8209	16.3857	18.1094	16.6028	18.5647	16.5469	18.7714	15.5922	18.9484	17.7892	16.8212	18.3411					0	0.657596	-0.785801	cDNA FLJ56822, highly similar to Alpha-2-HS-glycoprotein	>IPI:IPI00953689.1|SWISS-PROT:P02765|ENSEMBL:ENSP00000393887|REFSEQ:NP_001613|H-INV:HIT000053302|VEGA:OTTHUMP00000210158 Tax_Id=9606 Gene_Symbol=AHSG Alpha-2-HS-glycoprotein;>IPI:IPI00022431.2|TREMBL:B7Z8Q2;C9JV77;F5H0Q5|ENSEMBL:ENSP00000273784;ENSP00000438707|VEGA:OTTHUMP00000210159 Tax_Id=9606 Gene_Symbol=AHSG cDNA FLJ55606, highly similar to Alpha-2-HS-glycoprotein
26.134	25.3773	18.0053	25.3577	18.4711	23.5989	25.5844	22.6641	26.1867	26.3304	26.5475	17.7653	24.4221	25.4862	27.3056	16.3731	23.0756	26.1803	26.3844	26.3506					0.00018016	0.210688	-0.802207	TMED7-TICAM2;TICAM2 TRAM adaptor with GOLD domain isoform 1	>IPI:IPI00926851.1|TREMBL:Q8NBU8|ENSEMBL:ENSP00000333650;ENSP00000450928|REFSEQ:NP_001157941|VEGA:OTTHUMP00000162868 Tax_Id=9606 Gene_Symbol=TMED7-TICAM2;TMED7;TICAM2 TRAM adaptor with GOLD domain isoform 2;>IPI:IPI00032825.2|SWISS-PROT:Q9Y3B3|TREMBL:B4E2C1;Q3B7W7|ENSEMBL:ENSP00000405926|REFSEQ:NP_861974|H-INV:HIT000081997|VEGA:OTTHUMP00000162867 Tax_Id=9606 Gene_Symbol=TMED7 Transmembrane emp24 …
17.199	25.8148	17.506	17.0312	19.3037	24.0592	18.8732	16.7785	16.3281	24.766	20.5856	20.1153	19.3069	18.4696	17.6763	17.4667	16.3791	18.9574	16.4153	22.6743					0.00074267	0.259554	-0.809076	TTN Titin, isoform CRA_a	>IPI:IPI00985334.2|TREMBL:B1A7R7;E7ENC6;E9PPD3|ENSEMBL:ENSP00000348444;ENSP00000434586|REFSEQ:NP_003310|H-INV:HIT000324409|VEGA:OTTHUMP00000233810 Tax_Id=9606 Gene_Symbol=TTN titin isoform N2-B;>IPI:IPI00375498.3|SWISS-PROT:Q8WZ42-3|TREMBL:D3DPF9;E7EQE6|ENSEMBL:ENSP00000352154|REFSEQ:NP_597676 Tax_Id=9606 Gene_Symbol=TTN titin isoform novex-1;>IPI:IPI00375499.3|TREMBL:E7ET18|ENSEMBL:ENSP000003405…
20.5787	18.6703	20.2205	19.7812	18.313	16.7021	16.2615	15.7847	17.8826	18.1801	17.7564	19.1691	19.5951	19.7315	18.4488	16.3255	16.7784	18.5173	17.2963	19.8806					1.23e-10	0.671231	-0.816884	CFH Uncharacterized protein	>IPI:IPI00029739.5|SWISS-PROT:P08603-1|TREMBL:A8K5T0;Q14006|ENSEMBL:ENSP00000356399|REFSEQ:NP_000177|VEGA:OTTHUMP00000033598 Tax_Id=9606 Gene_Symbol=CFH Isoform 1 of Complement factor H
16.8392	18.1358	16.7701	20.2523	20.2327	17.7436	16.7039	18.0357	16.6944	17.982	18.2602	17.4325	18.9108	16.9025	18.0188	18.5576	16.659	16.3602	17.9415	19.6778					0.00040915	0.926734	-0.830278	TPM2 cDNA FLJ57036, highly similar to Homo sapiens tropomyosin 2 (beta) (TPM2), transcript variant 2, mRNA	>IPI:IPI00910712.1|TREMBL:B4E3P1 Tax_Id=9606 Gene_Symbol=TPM2 cDNA FLJ57036, highly similar to Homo sapiens tropomyosin 2 (beta) (TPM2), transcript variant 2, mRNA
16.0117	17.072	16.6653	17.7489	18.5087	17.1219	17.0646	18.7607	17.7531	17.4062	17.4231	17.4155	17.6716	16.8849	21.071	17.6989	17.0881	20.0297	20.0461	18.0449					5.98e-17	0.838879	-0.831182	PYCARD Isoform 1 of Apoptosis-associated speck-like protein containing a CARD	>IPI:IPI00221362.3|SWISS-PROT:Q9ULZ3-3|ENSEMBL:ENSP00000348263|H-INV:HIT000031972 Tax_Id=9606 Gene_Symbol=PYCARD Isoform 3 of Apoptosis-associated speck-like protein containing a CARD;>IPI:IPI00221360.1|SWISS-PROT:Q9ULZ3-2|ENSEMBL:ENSP00000340441|REFSEQ:NP_660183|VEGA:OTTHUMP00000163240 Tax_Id=9606 Gene_Symbol=PYCARD Isoform 2 of Apoptosis-associated speck-like protein containing a CARD;>IPI:IPI0…
17.0676	18.2613	18	16.2711	18.2276	17.6651	17.1714	15.7436	18.9708	17.8227	17.2593	17.2414	18.0488	18.1133	19.9278	17.1529	15.9268	18.6304	18.3842	19.9659					4.77e-11	1.00197	-0.838672	S100A2 Uncharacterized protein	>IPI:IPI00514806.1|TREMBL:Q5RHS7|ENSEMBL:ENSP00000357696|VEGA:OTTHUMP00000032970 Tax_Id=9606 Gene_Symbol=S100A2 Uncharacterized protein
17.8926	18.3778	17.2808	16.6505	18.2304	16.9428	16.4637	16.6032	20.1701	17.5756	17.808	18.7709	21.1078	18.2788	16.9958	17.5461	17.9807	23.342	17.0489	16.9374			+		1.42e-07	0.550347	-0.842287	KRT5 Uncharacterized protein	>IPI:IPI00293665.9|SWISS-PROT:P04259|ENSEMBL:ENSP00000252252|REFSEQ:NP_005546|H-INV:HIT000051181 Tax_Id=9606 Gene_Symbol=KRT6B Keratin, type II cytoskeletal 6B;>IPI:IPI00942257.3|TREMBL:E7EUE8|ENSEMBL:ENSP00000415315 Tax_Id=9606 Gene_Symbol=KRT6A Uncharacterized protein;>IPI:IPI00910738.1|TREMBL:B4DKV4;F5H6G5|ENSEMBL:ENSP00000437628 Tax_Id=9606 Gene_Symbol=KRT6B cDNA FLJ60647, highly similar to K…
17.9362	18.4189	17.3408	17.0085	18.3523	18.0637	18.0139	20.5145	16.9312	18.0923	16.8225	16.8016	17.0992	16.2536	18.74	17.5134	18.0645	21.5569	17.6286	17.2245					1.32e-102	0.856771	-0.842768	ACTBL2 Beta-actin-like protein 2	>IPI:IPI00003269.1|SWISS-PROT:Q562R1|ENSEMBL:ENSP00000416706|REFSEQ:NP_001017992|H-INV:HIT000057151|VEGA:OTTHUMP00000221904 Tax_Id=9606 Gene_Symbol=ACTBL2 Beta-actin-like protein 2
24.1974	26.4528	24.6323	24.8532	26.2999	24.9714	24.696	26.4149	26.5045	25.5428	26.2319	19.6091	24.3467	24.4015	25.7328	26.5833	25.5073	23.9167	24.8856	24.8457					1.01e-107	0.637902	-0.848112	TFF3 Trefoil factor 3	>IPI:IPI00018909.3|SWISS-PROT:Q07654|TREMBL:E9PBB5|ENSEMBL:ENSP00000291525;ENSP00000430690|REFSEQ:NP_003217|H-INV:HIT000192276|VEGA:OTTHUMP00000109348 Tax_Id=9606 Gene_Symbol=TFF3 Trefoil factor 3
17.3248	18.4451	18.6636	16.4251	18.8127	15.6812	16.5105	17.7275	16.588	21.4806	16.321	23.3153	17.0452	16.7409	21.5987	16.7971	17.7327	18.9098	18.1039	17.397					0.052305	0.448467	-0.848857	RASAL2 Uncharacterized protein	>IPI:IPI00645245.3|TREMBL:E9PD21;Q5TFV0|ENSEMBL:ENSP00000356619;ENSP00000402897|VEGA:OTTHUMP00000032949 Tax_Id=9606 Gene_Symbol=RASAL2 Uncharacterized protein
16.2421	18.021	20.3422	16.0312	18.0495	19.5331	16.8521	16.2809	16.7917	22.5704	17.3435	19.4146	19.3909	16.9786	17.8501	17.1643	19.2762	19.4575	16.8658	20.3551			+		1.64e-13	0.59516	-0.907999	GPI glucose-6-phosphate isomerase isoform 1;CON__Q3ZBD7	>IPI:IPI00908881.3|TREMBL:B4DVJ0 Tax_Id=9606 Gene_Symbol=GPI Glucose-6-phosphate isomerase;>IPI:IPI00027497.5|SWISS-PROT:P06744|ENSEMBL:ENSP00000348877|REFSEQ:NP_000166|H-INV:HIT000049155 Tax_Id=9606 Gene_Symbol=GPI Glucose-6-phosphate isomerase;>IPI:IPI00910781.1|TREMBL:B4DE36;B4DG39|ENSEMBL:ENSP00000405573|REFSEQ:NP_001171651 Tax_Id=9606 Gene_Symbol=GPI glucose-6-phosphate isomerase isoform 1;C…
16.7774	17.3261	17.3876	16.7129	17.5847	17.3049	18.0172	16.345	17.4127	17.9316	17.8176	18.5352	16.2853	15.3562	20.8733	15.1379	17.2778	19.9021	15.4321	17.8714			+		2.02e-24	0.851	-0.93409	KRT85 Keratin, type II cuticular Hb5	>IPI:IPI00871418.1|TREMBL:F8W6V8;Q8N120;Q8NFV1;Q9NSB5|ENSEMBL:ENSP00000374039 Tax_Id=9606 Gene_Symbol=KRT81 Uncharacterized protein;CON__O43790;>IPI:IPI00182655.8|SWISS-PROT:O43790|TREMBL:A8K872;B4DN72;Q9NSB0|ENSEMBL:ENSP00000293525;ENSP00000443169;ENSP00000444533;ENSP00000452237|REFSEQ:NP_002275|H-INV:HIT000263736 Tax_Id=9606 Gene_Symbol=KRT86 Keratin, type II cuticular Hb6;>IPI:IPI00008669.4|SW…
20.3835	19.9865	17.7822	17.6044	16.5668	18.1173	16.218	17.8596	17.1513	18.2873	16.9975	17.4628	17.5093	16.9336	22.9308	16.0037	17.1979	18.1035	16.9694	17.5867					1.13e-15	0.704444	-0.94137	CAPS calcyphosin isoform b	>IPI:IPI00465352.2|SWISS-PROT:Q13938|TREMBL:Q96ET4|ENSEMBL:ENSP00000222125|REFSEQ:NP_004049 Tax_Id=9606 Gene_Symbol=CAPS Calcyphosin;>IPI:IPI00792011.1|TREMBL:Q8NF12|ENSEMBL:ENSP00000378029|H-INV:HIT000015336 Tax_Id=9606 Gene_Symbol=CAPS Calcyphosin
23.525	21.0503	23.0841	21.9467	20.8405	18.1087	21.5999	22.2148	22.5566	23.4753	22.9054	22.8589	22.4887	20.2047	21.3565	20.7991	17.385	23.6751	23.7696	21.5347					1.7e-93	0.648033	-0.962532	Ig heavy chain V-I region Mot	>IPI:IPI00470652.1|TREMBL:Q65ZC8 Tax_Id=9606 Gene_Symbol=- Single-chain Fv (Fragment);>IPI:IPI00830130.1|TREMBL:A2J1M4|ENSEMBL:ENSP00000375003|H-INV:HIT000328319|VEGA:OTTHUMP00000201474 Tax_Id=9606 Gene_Symbol=- Similar to Ig heavy chain V-I region V35 precursor;>IPI:IPI00384409.1|TREMBL:Q9UL94 Tax_Id=9606 Gene_Symbol=- Myosin-reactive immunoglobulin heavy chain variable region (Fragment);>IPI:IP…
16.6738	18.0309	17.9591	19.8987	18.188	18.198	18.1219	20.6153	17.391	21.0808	18.3595	16.9701	18.7306	17.1733	18.5064	18.0558	17.8987	18.319	17.8066	16.6834					0.00013326	1.23203	-0.977706	SPRR1B Cornifin-B	>IPI:IPI00914840.2|TREMBL:B7ZLF8|H-INV:HIT000338169 Tax_Id=9606 Gene_Symbol=SPRR1A Putative uncharacterized protein;>IPI:IPI00017987.2|SWISS-PROT:P35321|ENSEMBL:ENSP00000307340;ENSP00000357751|REFSEQ:NP_001186757;NP_005978|VEGA:OTTHUMP00000016121 Tax_Id=9606 Gene_Symbol=SPRR1A Cornifin-A;>IPI:IPI00873761.2|TREMBL:E7ETD7;Q2I377|ENSEMBL:ENSP00000376429 Tax_Id=9606 Gene_Symbol=SPRR1B Uncharacterized…
15.6486	17.1188	16.077	17.842	17.7471	16.8536	16.4971	15.2591	17.3813	17.7262	17.7271	16.211	17.7722	15.6463	18.158	16.8973	16.8099	18.2868	15.7199	18.3256					0.00040581	1.69692	-0.981093	CPS1 166 kDa protein	>IPI:IPI00397498.1|SWISS-PROT:P31327-2|TREMBL:B7ZAW0|ENSEMBL:ENSP00000406136|REFSEQ:NP_001116106|VEGA:OTTHUMP00000206561 Tax_Id=9606 Gene_Symbol=CPS1 Isoform 2 of Carbamoyl-phosphate synthase [ammonia], mitochondrial;>IPI:IPI00011062.1|SWISS-PROT:P31327-1|TREMBL:Q53TL5;Q5R207;Q5R209|ENSEMBL:ENSP00000233072|REFSEQ:NP_001866|VEGA:OTTHUMP00000163944 Tax_Id=9606 Gene_Symbol=CPS1 Isoform 1 of Carbamoy…
16.6089	19.7378	17.5291	17.2436	17.8086	17.2222	18.4977	20.0266	16.5707	18.4008	17.9871	16.1318	19.3911	21.364	21.2346	16.822	17.8483	19.0621	17.05	18.9489					1.16e-06	0.840305	-0.997315	S100A12 Protein S100-A12	>IPI:IPI00844600.1|ENSEMBL:ENSP00000357725 Tax_Id=9606 Gene_Symbol=S100A12 9 kDa protein;>IPI:IPI00218131.3|SWISS-PROT:P80511|ENSEMBL:ENSP00000357726|REFSEQ:NP_005612|H-INV:HIT000264252|VEGA:OTTHUMP00000015332 Tax_Id=9606 Gene_Symbol=S100A12 Protein S100-A12
22.5765	21.9779	20.3333	21.4856	21.61	21.4583	21.039	22.8055	23.0559	22.3964	21.4167	18.4672	22.3656	18.0527	21.9845	21.6255	21.4444	18.8738	22.2127	24.2816					1.96e-49	0.817086	-1.00312	CFB Protein	>IPI:IPI00921523.1|SWISS-PROT:P00751-1|TREMBL:D2KT84|ENSEMBL:ENSP00000388352;ENSP00000389604;ENSP00000391902;ENSP00000401719;ENSP00000411515;ENSP00000413351;ENSP00000414341;ENSP00000414889;ENSP00000416561|REFSEQ:NP_001701|VEGA:OTTHUMP00000029283;OTTHUMP00000029723;OTTHUMP00000174736;OTTHUMP00000174746;OTTHUMP00000174747;OTTHUMP00000193520;OTTHUMP00000193521;OTTHUMP00000194354;OTTHUMP00000194355 T…
20.094	21.5417	20.8111	18.2636	18.9934	19.3947	19.3227	21.3379	21.0395	18.4011	21.5701	18.3815	21.4682	17.6004	21.2405	20.39	20.1331	18.8624	17.68	22.786					9.38e-32	0.898647	-1.03512	BASP1 Isoform 2 of Brain acid soluble protein 1	>IPI:IPI00299024.9|SWISS-PROT:P80723-1|ENSEMBL:ENSP00000319281|REFSEQ:NP_006308|H-INV:HIT000292230|VEGA:OTTHUMP00000161694 Tax_Id=9606 Gene_Symbol=BASP1 Isoform 1 of Brain acid soluble protein 1;>IPI:IPI00908521.1|SWISS-PROT:P80723-2|ENSEMBL:ENSP00000410451 Tax_Id=9606 Gene_Symbol=BASP1 Isoform 2 of Brain acid soluble protein 1
21.3143	17.1754	17.7772	19.778	20.575	16.282	19.1641	19.5759	22.9883	21.2888	16.5014	21.1383	17.017	16.7059	17.9943	15.2245	17.6291	20.1785	21.2202	19.0205					0.0001081	0.544375	-1.04388	V2-7 protein	>IPI:IPI00550162.4|TREMBL:Q5NV90|ENSEMBL:ENSP00000374840|VEGA:OTTHUMP00000199429 Tax_Id=9606 Gene_Symbol=IGLV3-25 V2-17 protein;>IPI:IPI00827776.1|TREMBL:A2N2G6 Tax_Id=9606 Gene_Symbol=- VL87-2 protein (Fragment);>IPI:IPI00552771.3|TREMBL:Q5NV64|ENSEMBL:ENSP00000374846|VEGA:OTTHUMP00000199434 Tax_Id=9606 Gene_Symbol=IGLV3-16 V2-11 protein;>IPI:IPI00936846.2|TREMBL:Q5NV91|ENSEMBL:ENSP00000374839|V…
19.9831	19.4718	20.7451	19.6646	17.1068	18.7717	18.622	19.1773	19.5366	20.2651	17.8189	17.5156	19.8597	17.4598	17.4098	18.2664	18.5599	22.3178	19.3695	19.285	+				1.12e-215	1.15998	-1.04566	V<gamma>1 protein (Fragment)	>IPI:IPI01013214.2|TREMBL:A2J1N0|ENSEMBL:ENSP00000394447|VEGA:OTTHUMP00000200685 Tax_Id=9606 Gene_Symbol=- Rheumatoid factor RF-IP14
17.6898	20.9806	17.1688	22.9654	20.3506	17.4398	17.6408	16.1603	17.3004	17.8214	18.5188	18.3391	18.5329	17.0689	20.6617	17.7975	17.1045	16.2833	17.1313	17.2838					0	0.730418	-1.04596	PROL1 Proline-rich protein 1	>IPI:IPI00009682.2|SWISS-PROT:Q99935|ENSEMBL:ENSP00000382485|REFSEQ:NP_067048|H-INV:HIT000334415|VEGA:OTTHUMP00000219147 Tax_Id=9606 Gene_Symbol=PROL1 Proline-rich protein 1
19.0319	19.6245	16.9345	17.7515	17.8239	18.7175	18.3637	20.1319	17.891	17.6506	17.1088	17.2764	18.3205	16.7418	19.3318	16.585	16.6266	19.1008	17.3501	19.9637					0.0012823	1.49092	-1.05961	CTSB cDNA FLJ40065 fis, clone TESOP2000400, highly similar to CATHEPSIN B	>IPI:IPI00909303.3|TREMBL:B4DL49;E9PKD0;F5GWW0;Q5HYG5|ENSEMBL:ENSP00000435367|VEGA:OTTHUMP00000229663 Tax_Id=9606 Gene_Symbol=CTSB cDNA FLJ58073, moderately similar to Cathepsin B;>IPI:IPI00295741.4|SWISS-PROT:P07858|TREMBL:A8K2H4;Q6LAF9|ENSEMBL:ENSP00000342070;ENSP00000345672;ENSP00000409917;ENSP00000415889;ENSP00000432244;ENSP00000433215;ENSP00000434217;ENSP00000435105|REFSEQ:NP_001899;NP_68009…
22.7809	24.5019	17.6498	18.0594	16.7146	24.508	18.1029	18.2085	22.2059	25.2279	21.281	17.9461	20.077	19.913	22.0478	18.1521	18.305	25.5477	19.7106	22.4131					0.0010941	0.384249	-1.07261	MAPRE2 microtubule-associated protein RP/EB family member 2 isoform 2	>IPI:IPI00915767.1|ENSEMBL:ENSP00000396074|REFSEQ:NP_001137298 Tax_Id=9606 Gene_Symbol=MAPRE2 microtubule-associated protein RP/EB family member 2 isoform 2
17.8244	18.3135	20.8408	18.3279	18.9043	18.0524	19.7311	16.4947	18.0804	17.2338	17.2518	17.4356	17.4147	16.9056	18.1401	15.395	16.9395	18.9736	16.4068	19.6795					8.68e-12	1.2116	-1.0734	Similar to Immunglobulin heavy chain variable region	>IPI:IPI00383732.1|TREMBL:Q9Y509 Tax_Id=9606 Gene_Symbol=- VH3 protein (Fragment);>IPI:IPI00976617.1|H-INV:HIT000328381 Tax_Id=9606 Gene_Symbol=- Similar to Immunglobulin heavy chain variable region
17.0882	19.7875	17.2281	20.9925	18.7857	16.9786	18.0593	19.9114	19.4484	17.9542	18.2464	18.7105	16.7767	18.2166	19.3679	17.8425	17.4482	17.4697	17.2152	19.6915					0.00036488	1.46807	-1.09959	FOLR1 Folate receptor alpha	>IPI:IPI00441498.1|SWISS-PROT:P15328|TREMBL:O14597;Q6LDL1;Q96QD1;Q9NP04|ENSEMBL:ENSP00000308137;ENSP00000377281;ENSP00000377284;ENSP00000377286|REFSEQ:NP_000793;NP_057936;NP_057937;NP_057941|H-INV:HIT000195208|VEGA:OTTHUMP00000237140;OTTHUMP00000237141;OTTHUMP00000237142;OTTHUMP00000237143 Tax_Id=9606 Gene_Symbol=FOLR1 Folate receptor alpha
18.054	18.0934	16.4813	18.1924	17.5708	16.1566	17.0363	16.9592	18.1019	16.289	17.1536	17.2754	17.2272	16.9596	26.2796	16.8925	18.4978	18.2978	15.7995	16.8173			+		3.3e-162	0.585609	-1.11831	KRT8 Uncharacterized protein;CON__REFSEQ:XP_092267	CON__P05787;>IPI:IPI00554648.3|SWISS-PROT:P05787|TREMBL:Q7L4M3;Q969I0|ENSEMBL:ENSP00000293308;ENSP00000447402;ENSP00000447566|REFSEQ:NP_002264|H-INV:HIT000284467 Tax_Id=9606 Gene_Symbol=KRT8 Keratin, type II cytoskeletal 8;>IPI:IPI01021414.1|TREMBL:F8VXB4|ENSEMBL:ENSP00000449404 Tax_Id=9606 Gene_Symbol=KRT8 Uncharacterized protein;>IPI:IPI00985064.1|H-INV:HIT000284700 Tax_Id=9606 Gene_Symbol=LOC7…
21.1591	20.8952	18.0629	20.6102	23.5755	17.931	23.6464	21.0286	22.14	17.3224	16.4536	20.3742	25.7462	22.0095	22.0282	18.7134	17.4592	16.6866	20.2187	21.7223					0.00044958	0.468148	-1.11867	CAPNS1 Calpain small subunit 1	>IPI:IPI00025084.3|SWISS-PROT:P04632|ENSEMBL:ENSP00000246533|REFSEQ:NP_001003962;NP_001740|H-INV:HIT000321011 Tax_Id=9606 Gene_Symbol=CAPNS1 Calpain small subunit 1
19.5226	21.8198	21.7917	21.5607	23.899	22.5457	20.4852	22.0077	21.9354	21.5568	23.7087	21.1351	22.5333	22.1478	23.8768	21.945	17.6557	22.0217	22.1223	23.8808					3.26e-141	1.12319	-1.19196	UBC Uncharacterized protein	>IPI:IPI00798155.4|TREMBL:F5GYX6|ENSEMBL:ENSP00000408482|H-INV:HIT000264322|VEGA:OTTHUMP00000201692 Tax_Id=9606 Gene_Symbol=RPS27A Pseudogene candidate;>IPI:IPI01018966.1|TREMBL:F5H6Q2|ENSEMBL:ENSP00000437452|VEGA:OTTHUMP00000239020 Tax_Id=9606 Gene_Symbol=UBC Uncharacterized protein;>IPI:IPI00456429.3|SWISS-PROT:P62987|TREMBL:A8CGI2;Q3MIH3|ENSEMBL:ENSP00000388107;ENSP00000396910|REFSEQ:NP_001029…
23.2995	22.4521	22.5718	23.9759	22.4229	20.566	21.1534	22.8911	22.99	20.5763	19.5246	21.4349	21.6134	21.6079	21.5184	21.6684	17.5058	20.9735	22.9684	23.0453					2.09e-84	1.14223	-1.19452	CP 26 kDa protein	>IPI:IPI00947307.1|TREMBL:B7Z5Q2;E9PFZ2;Q6NSB2|ENSEMBL:ENSP00000418773|VEGA:OTTHUMP00000215840 Tax_Id=9606 Gene_Symbol=CP cDNA FLJ58075, highly similar to Ceruloplasmin;>IPI:IPI00017601.1|SWISS-PROT:P00450|TREMBL:A5PL27;A8K5A4;B3KTA8;Q1L857|ENSEMBL:ENSP00000264613|REFSEQ:NP_000087|H-INV:HIT000194240|VEGA:OTTHUMP00000197026 Tax_Id=9606 Gene_Symbol=CP Ceruloplasmin;>IPI:IPI00793108.2|ENSEMBL:ENSP00…
17.3848	17.956	17.7378	16.7091	17.6033	17.1425	16.7805	18.2433	16.9187	17.5869	17.5841	17.2404	18.4563	16.7048	19.7935	16.2982	17.4822	21.778	16.8069	18.0473					2.3e-134	1.60789	-1.21012	TGM3 Protein-glutamine gamma-glutamyltransferase E	>IPI:IPI00300376.5|SWISS-PROT:Q08188|ENSEMBL:ENSP00000370867|REFSEQ:NP_003236|H-INV:HIT000339245|VEGA:OTTHUMP00000030008 Tax_Id=9606 Gene_Symbol=TGM3 Protein-glutamine gamma-glutamyltransferase E
17.9662	21.745	17.5226	17.2999	21.0793	18.4091	20.8788	19.7114	22.8538	18.032	19.1579	16.8782	17.7649	16.3324	21.6043	17.2775	17.7562	16.5305	17.2119	17.0598					8.96e-27	0.75678	-1.21498	HSPA6 cDNA FLJ51847, highly similar to Heat shock 70 kDa protein 6	>IPI:IPI00911039.1|TREMBL:B4DFN9;B4E3B6 Tax_Id=9606 Gene_Symbol=HSPA1B;HSPA1A cDNA FLJ54408, highly similar to Heat shock 70 kDa protein 1;>IPI:IPI00845339.1|TREMBL:B4DNT8;Q59EJ3|ENSEMBL:ENSP00000382915;ENSP00000441608|H-INV:HIT000305153|VEGA:OTTHUMP00000014653 Tax_Id=9606 Gene_Symbol=HSPA1B;HSPA1A cDNA FLJ54370, highly similar to Heat shock 70 kDa protein 1;>IPI:IPI00304925.5|SWISS-PROT:P08107|T…
16.2998	18.2945	20.8355	19.7484	17.5292	18.4816	17.5379	19.7658	20.6221	16.2788	18.5919	19.8099	16.6508	15.6157	17.2857	17.2728	18.3294	20.7101	16.8059	19.7004					5.62e-05	1.0253	-1.21816	Immunglobulin heavy chain variable region	>IPI:IPI00829845.1|TREMBL:Q0ZCF9;Q0ZCG0|ENSEMBL:ENSP00000375026|VEGA:OTTHUMP00000201157 Tax_Id=9606 Gene_Symbol=- Immunglobulin heavy chain variable region
21.7084	21.2168	21.9275	22.2147	17.6828	17.1738	20.9084	18.063	21.1377	20.9903	20.5781	20.8768	22.8288	16.3471	21.9975	15.6849	21.8774	18.4334	20.9956	22.4667					1.89e-94	0.672032	-1.24219	LRG1 cDNA FLJ54228, highly similar to Leucine-rich alpha-2-glycoprotein	>IPI:IPI00022417.4|SWISS-PROT:P02750|TREMBL:Q68CK4|ENSEMBL:ENSP00000302621|REFSEQ:NP_443204|H-INV:HIT000264156 Tax_Id=9606 Gene_Symbol=LRG1 Leucine-rich alpha-2-glycoprotein;>IPI:IPI01012772.1|TREMBL:B4E1I8|ENSEMBL:ENSP00000442275 Tax_Id=9606 Gene_Symbol=LRG1 cDNA FLJ54228, highly similar to Leucine-rich alpha-2-glycoprotein
15.894	20.9969	16.7668	19.2716	19.6511	16.8979	18.0606	17.6321	16.4464	17.4903	17.0217	17.1235	18.5722	16.5847	17.9598	17.1417	16.9155	17.3798	16.1543	17.1444					0.00064051	1.66781	-1.25324	GOLM1 Golgi membrane protein 1	>IPI:IPI00759659.1|SWISS-PROT:Q8NBJ4-2 Tax_Id=9606 Gene_Symbol=GOLM1 Isoform 2 of Golgi membrane protein 1;>IPI:IPI00171411.4|SWISS-PROT:Q8NBJ4-1|TREMBL:B3KNK9;Q5VZE3|ENSEMBL:ENSP00000373363;ENSP00000373364|REFSEQ:NP_057632;NP_808800|H-INV:HIT000082590|VEGA:OTTHUMP00000021582;OTTHUMP00000021583 Tax_Id=9606 Gene_Symbol=GOLM1 Golgi membrane protein 1
16.8166	17.0214	16.1412	18.3833	21.9532	18.31	16.3406	17.7564	17.7606	18.6364	17.6786	18.3248	18.1678	17.8201	21.8632	17.2246	15.7787	19.1177	16.505	17.2201					0.00043767	1.21026	-1.3475	PTMA Isoform 1 of Prothymosin alpha	>IPI:IPI00916955.1|TREMBL:B8ZZI3 Tax_Id=9606 Gene_Symbol=MIR1244-3;MIR1244-2;MIR1244-1 Uncharacterized protein;>IPI:IPI00883934.1|TREMBL:Q15203 Tax_Id=9606 Gene_Symbol=MIR1244-3;MIR1244-2;MIR1244-1 Prothymosin alpha;>IPI:IPI00916480.1|TREMBL:B8ZZQ6|ENSEMBL:ENSP00000386519|VEGA:OTTHUMP00000204427 Tax_Id=9606 Gene_Symbol=PTMA;MIR1244-3;MIR1244-2;MIR1244-1 Uncharacterized protein;>IPI:IPI00455510.4|…
18.4566	21.2187	17.9106	21.7595	23.5155	21.0886	16.0427	19.257	18.1306	19.8332	18.4439	19.6693	18.3256	16.8298	20.0894	21.9309	16.0369	20.4762	19.4187	19.5647					4.34e-181	0.89097	-1.34987	APOA1 Uncharacterized protein;CON__P15497	>IPI:IPI00021841.1|SWISS-PROT:P02647|TREMBL:Q6LEJ8|ENSEMBL:ENSP00000236850;ENSP00000352471;ENSP00000364469;ENSP00000364472|REFSEQ:NP_000030|VEGA:OTTHUMP00000043268;OTTHUMP00000069346;OTTHUMP00000069347;OTTHUMP00000069348 Tax_Id=9606 Gene_Symbol=APOA1 Apolipoprotein A-I;>IPI:IPI00853525.1|TREMBL:F8W696;Q8TDB0;Q9Y355|ENSEMBL:ENSP00000364478|VEGA:OTTHUMP00000195990 Tax_Id=9606 Gene_Symbol=APOA1 Unch…
19.7671	18.3152	17.4012	20.7922	21.5919	17.9781	18.4341	20.8546	21.9922	22.1575	19.7908	17.0483	22.3818	21.6483	22.3209	24.1796	18.2831	20.5537	19.4586	22.4528					4.42e-86	0.87996	-1.36218	Conserved hypothetical protein	>IPI:IPI00909530.1|TREMBL:B4E380 Tax_Id=9606 Gene_Symbol=H3F3A;H3F3B;H3F3AP6;H3F3AP4 cDNA FLJ52843, highly similar to Histone H3.3;>IPI:IPI00477080.1|TREMBL:B4DEB1|ENSEMBL:ENSP00000355779|VEGA:OTTHUMP00000035620 Tax_Id=9606 Gene_Symbol=H3F3A;H3F3B;H3F3AP6;H3F3AP4 cDNA FLJ57905, moderately similar to Histone H3.3;>IPI:IPI00465070.7|SWISS-PROT:P68431|ENSEMBL:ENSP00000244661;ENSP00000329554;ENSP0000…
19.0557	20.687	19.483	20.3819	18.2071	18.067	17.0806	17.533	19.8322	20.305	15.9686	17.5943	18.7158	18.0364	18.6003	18.0139	18.0679	20.4969	18.0914	16.5984					0.00063569	1.82208	-1.39223	NUCB2 Uncharacterized protein	>IPI:IPI00976039.1|TREMBL:E9PKG6|ENSEMBL:ENSP00000433542|VEGA:OTTHUMP00000231791 Tax_Id=9606 Gene_Symbol=NUCB2 Uncharacterized protein;>IPI:IPI00922708.1|SWISS-PROT:P80303-2|ENSEMBL:ENSP00000320168|VEGA:OTTHUMP00000231793 Tax_Id=9606 Gene_Symbol=NUCB2 Isoform 2 of Nucleobindin-2;>IPI:IPI00009123.2|SWISS-PROT:P80303-1|TREMBL:D3DQX5|ENSEMBL:ENSP00000436455|REFSEQ:NP_005004|H-INV:HIT000323598|VEGA:O…
28.1369	30.072	26.9414	27.9665	25.0133	29.619	27.1411	30.9718	26.9048	30.5932	27.0748	27.0708	27.7025	25.5159	26.597	25.3837	24.7521	29.1282	26.1496	28.1158					0	1.09712	-1.42199	AMY2B;AMY1C;AMY1A;AMY1B;AMY2A Uncharacterized protein	>IPI:IPI00300786.1|SWISS-PROT:P04745|TREMBL:B7ZMD7;Q53F26|ENSEMBL:ENSP00000330484;ENSP00000359096;ENSP00000359097;ENSP00000359100|REFSEQ:NP_001008219;NP_001008220;NP_001008222;NP_004029|VEGA:OTTHUMP00000012688;OTTHUMP00000012691;OTTHUMP00000012722 Tax_Id=9606 Gene_Symbol=AMY1C;AMY1A;AMY1B;AMY2A Alpha-amylase 1;>IPI:IPI01014005.1|TREMBL:Q5T085;Q6NSB3|ENSEMBL:ENSP00000390219;ENSP00000393463;ENSP000…
21.5039	22.1586	22.1468	21.0413	23.7537	20.7904	22.0347	22.1857	22.7041	23.0719	20.7406	17.6733	19.9812	21.2187	23.1483	22.5483	22.0157	21.5414	18.2702	22.3135			+		8.6e-169	1.48978	-1.43096	GSN Uncharacterized protein	>IPI:IPI01015050.2|TREMBL:F8WA45|ENSEMBL:ENSP00000377881 Tax_Id=9606 Gene_Symbol=GSN Uncharacterized protein;>IPI:IPI00646773.2|SWISS-PROT:P06396-2|TREMBL:A2A418;B7Z4U6;B7Z992|ENSEMBL:ENSP00000340888;ENSP00000362914;ENSP00000362929;ENSP00000409358;ENSP00000416586|REFSEQ:NP_001121134;NP_001121135;NP_001121136;NP_001121137;NP_937895|H-INV:HIT000045692|VEGA:OTTHUMP00000162202 Tax_Id=9606 Gene_Symbol…
19.021	18.0369	23.2915	21.9958	22.0147	20.7461	18.3486	20.3611	17.8986	22.3051	20.5193	22.644	18.0996	20.4129	21.4149	15.7788	21.648	23.4803	16.2326	21.2694					1.98e-118	0.79333	-1.44088	Similar to Rheumatoid factor C6 heavy chain	>IPI:IPI00976928.1|H-INV:HIT000322564 Tax_Id=9606 Gene_Symbol=- Similar to Myosin-reactive immunoglobulin heavy chain variable region;>IPI:IPI00977747.1|H-INV:HIT000322565 Tax_Id=9606 Gene_Symbol=- Similar to Rheumatoid factor C6 heavy chain
20.5095	20.8338	21.9922	22.8145	21.8934	16.9111	16.6414	15.9736	19.8947	18.2206	16.3715	22.3862	18.4874	18.6883	17.1827	16.5509	16.1864	17.0849	15.8521	17.1717					4.96e-37	0.735867	-1.44319	EFEMP1 Uncharacterized protein	>IPI:IPI00220813.1|SWISS-PROT:Q12805-2 Tax_Id=9606 Gene_Symbol=EFEMP1 Isoform 2 of EGF-containing fibulin-like extracellular matrix protein 1;>IPI:IPI00220815.1|SWISS-PROT:Q12805-4 Tax_Id=9606 Gene_Symbol=EFEMP1 Isoform 4 of EGF-containing fibulin-like extracellular matrix protein 1;>IPI:IPI00220814.1|SWISS-PROT:Q12805-3 Tax_Id=9606 Gene_Symbol=EFEMP1 Isoform 3 of EGF-containing fibulin-like extr…
16.6193	20.8454	18.0576	20.1462	20.9506	17.3647	16.2735	17.2324	19.3161	16.9571	18.5253	17.8087	17.8929	18.7811	21.2484	16.9598	16.9023	19.546	18.3037	16.4587					1.1e-15	1.47006	-1.46404	GSTP1 Glutathione S-transferase P	>IPI:IPI00793319.1|TREMBL:A8MX94;B2C310|ENSEMBL:ENSP00000381604|VEGA:OTTHUMP00000174660 Tax_Id=9606 Gene_Symbol=GSTP1 Uncharacterized protein;>IPI:IPI00219757.13|SWISS-PROT:P09211|TREMBL:C7DJS1;C7DJS2|ENSEMBL:ENSP00000381607|REFSEQ:NP_000843|H-INV:HIT000321506|VEGA:OTTHUMP00000174659 Tax_Id=9606 Gene_Symbol=GSTP1 Glutathione S-transferase P
15.9229	20.8949	19.0036	17.2028	18.5492	18.1011	16.6052	22.5587	18.9092	17.5173	16.2447	17.7402	17.9745	17.2189	17.0667	17.1367	18.1033	17.8453	17.2802	17.2397					8.62e-16	1.52673	-1.46436	HTN1 Histatin-1	>IPI:IPI00012024.1|SWISS-PROT:P15515|ENSEMBL:ENSP00000246896;ENSP00000424501|REFSEQ:NP_002150|H-INV:HIT000038158|VEGA:OTTHUMP00000159763;OTTHUMP00000219877 Tax_Id=9606 Gene_Symbol=HTN1 Histatin-1
17.2532	17.739	21.3145	21.0856	20.81	17.7271	17.5243	16.5573	17.9849	17.8234	16.8848	18.3725	18.2232	17.3014	20.4628	17.9389	18.3163	18.0143	17.3621	20.1441					0.00011207	1.69322	-1.47421	IGFBP7 Insulin-like growth factor-binding protein 7	>IPI:IPI01011823.1|TREMBL:B4E1N2|ENSEMBL:ENSP00000444146 Tax_Id=9606 Gene_Symbol=IGFBP7 cDNA FLJ56737, highly similar to Insulin-like growth factor-binding protein 7;>IPI:IPI00016915.1|SWISS-PROT:Q16270|TREMBL:B7Z9W7|ENSEMBL:ENSP00000295666|REFSEQ:NP_001544|H-INV:HIT000262230|VEGA:OTTHUMP00000158974 Tax_Id=9606 Gene_Symbol=IGFBP7 Insulin-like growth factor-binding protein 7
19.8177	20.6642	21.8293	22.1435	18.0216	17.4542	18.1528	18.0227	17.2033	17.9815	17.9697	17.5234	17.6686	16.9959	18.422	16.7747	17.4326	18.5996	17.0589	20.6068					0.00051747	1.4855	-1.50997	CTSD Uncharacterized protein	>IPI:IPI00853455.1|ENSEMBL:ENSP00000415840|VEGA:OTTHUMP00000220968 Tax_Id=9606 Gene_Symbol=- Protein;>IPI:IPI00011229.1|SWISS-PROT:P07339|ENSEMBL:ENSP00000236671|REFSEQ:NP_001900|H-INV:HIT000292605|VEGA:OTTHUMP00000042282 Tax_Id=9606 Gene_Symbol=CTSD Cathepsin D;>IPI:IPI00892793.1|ENSEMBL:ENSP00000402586|VEGA:OTTHUMP00000199813 Tax_Id=9606 Gene_Symbol=CTSD 20 kDa protein;>IPI:IPI00879328.1|TREMBL…
17.5248	23.7435	22.0959	23.5188	18.5146	17.5779	20.4709	17.3544	17.7597	18.5986	18.2457	18.5732	18.6275	17.2898	18.6732	23.2048	16.9554	23.0423	19.5762	22.2038					9.16e-05	0.822179	-1.55138	LACRT Uncharacterized protein	>IPI:IPI00020487.1|SWISS-PROT:Q9GZZ8|ENSEMBL:ENSP00000257867|REFSEQ:NP_150593|H-INV:HIT000260285 Tax_Id=9606 Gene_Symbol=LACRT Extracellular glycoprotein lacritin;>IPI:IPI01021551.1|ENSEMBL:ENSP00000448193 Tax_Id=9606 Gene_Symbol=LACRT 9 kDa protein;>IPI:IPI01020758.1|TREMBL:F8W0V3|ENSEMBL:ENSP00000447536 Tax_Id=9606 Gene_Symbol=LACRT Uncharacterized protein
15.7021	21.5517	17.4235	17.7555	18.4434	16.5869	16.9807	17.4625	20.8096	17.351	17.8592	17.3619	16.7476	16.7563	18.5428	16.2012	17.0017	17.687	18.144	19.9836					1.76e-05	1.86242	-1.56859	TFF1 Trefoil factor 1	>IPI:IPI00022283.1|SWISS-PROT:P04155|ENSEMBL:ENSP00000291527|REFSEQ:NP_003216|H-INV:HIT000320866|VEGA:OTTHUMP00000109350 Tax_Id=9606 Gene_Symbol=TFF1 Trefoil factor 1
19.7796	20.2055	19.0122	20.7105	17.6024	17.4693	17.0822	19.8624	18.9118	17.953	17.7866	18.3883	20.2771	17.7646	20.3207	17.0871	17.6812	18.2608	19.04	22.7817				+	3.65e-116	1.97775	-1.61834	GC Uncharacterized protein	>IPI:IPI00555812.5|SWISS-PROT:P02774-2|ENSEMBL:ENSP00000273951|REFSEQ:NP_000574;NP_001191235|H-INV:HIT000282165|VEGA:OTTHUMP00000160364 Tax_Id=9606 Gene_Symbol=GC vitamin D-binding protein isoform 1 precursor;>IPI:IPI00965085.1|TREMBL:D6RF35|ENSEMBL:ENSP00000426683|VEGA:OTTHUMP00000218974 Tax_Id=9606 Gene_Symbol=GC Uncharacterized protein;>IPI:IPI00968027.1|SWISS-PROT:P02774-1|TREMBL:D6RAK8|ENSEM…
18.1499	18.6204	17.8537	19.0731	20.8607	18.2676	17.2491	19.9811	20.141	17.2424	20.1771	15.929	18.0476	17.2995	22.8661	17.2231	18.276	18.2393	17.3602	21.0639					1.09e-09	1.67711	-1.68339	CAP1 Isoform 2 of Adenylyl cyclase-associated protein 1	>IPI:IPI00642414.1|TREMBL:Q5T0R7|ENSEMBL:ENSP00000398475|VEGA:OTTHUMP00000004826 Tax_Id=9606 Gene_Symbol=CAP1 Adenylyl cyclase-associated protein;>IPI:IPI00646269.1|TREMBL:Q5T0R6|ENSEMBL:ENSP00000400943|VEGA:OTTHUMP00000004834 Tax_Id=9606 Gene_Symbol=CAP1 Adenylyl cyclase-associated protein;>IPI:IPI00644109.1|TREMBL:Q5T0R5|ENSEMBL:ENSP00000410586|VEGA:OTTHUMP00000004830 Tax_Id=9606 Gene_Symbol=CA…
27.5833	28.8866	28.2809	28.1653	28.3081	26.3587	26.0345	28.0171	27.3422	26.8041	25.9971	24.8739	25.7003	25.2931	27.3089	26.1359	25.274	27.4611	26.0373	27.8198				+	0	3.57347	-1.69076	Putative zinc-alpha-2-glycoprotein-like 1	>IPI:IPI00166729.4|SWISS-PROT:P25311|ENSEMBL:ENSP00000292401|REFSEQ:NP_001176|H-INV:HIT000041985|VEGA:OTTHUMP00000024684 Tax_Id=9606 Gene_Symbol=AZGP1 Zinc-alpha-2-glycoprotein;>IPI:IPI00924948.1|TREMBL:C9JEV0|ENSEMBL:ENSP00000396093|VEGA:OTTHUMP00000210306 Tax_Id=9606 Gene_Symbol=AZGP1 Uncharacterized protein
16.508	20.1709	19.6971	20.1751	20.7145	17.9756	17.9251	19.4374	18.7836	18.2655	18.2395	18.2498	18.4497	17.7429	21.1416	18.782	17.9732	18.5569	17.8001	20.3893				+	9.53e-33	3.55998	-1.70582	PRDX2 Peroxiredoxin-2	>IPI:IPI00640741.1|ENSEMBL:ENSP00000389047;ENSP00000407034|VEGA:OTTHUMP00000009235;OTTHUMP00000009237 Tax_Id=9606 Gene_Symbol=PRDX1 19 kDa protein;>IPI:IPI00000874.1|SWISS-PROT:Q06830|TREMBL:B2R4P2|ENSEMBL:ENSP00000262746;ENSP00000361152|REFSEQ:NP_001189360;NP_002565;NP_859047;NP_859048|H-INV:HIT000039247|VEGA:OTTHUMP00000009234 Tax_Id=9606 Gene_Symbol=PRDX1 Peroxiredoxin-1
17.7707	21.6185	21.719	17.7034	22.5065	18.11	20.0859	20.9317	20.7583	20.1148	19.4413	22.4394	17.5199	19.5032	21.848	15.3617	20.7906	22.6892	18.0628	21.4101					2.96e-15	1.26825	-1.7389	TXN Thioredoxin	>IPI:IPI00552768.1|TREMBL:B1ALW1;O60744|ENSEMBL:ENSP00000363639|VEGA:OTTHUMP00000021893 Tax_Id=9606 Gene_Symbol=TXN Uncharacterized protein;>IPI:IPI00216298.6|SWISS-PROT:P10599|ENSEMBL:ENSP00000363641|REFSEQ:NP_003320|H-INV:HIT000323628|VEGA:OTTHUMP00000021892 Tax_Id=9606 Gene_Symbol=TXN Thioredoxin
15.7472	21.1424	19.6958	20.6458	21.7977	18.1708	16.5253	17.2648	17.9814	18.1932	18.4522	17.8612	17.6216	17.6707	19.0849	16.7191	16.5333	18.4882	17.4036	17.7058				+	1.08e-117	2.22442	-1.82502	YWHAE Isoform 1 of 14-3-3 protein epsilon	>IPI:IPI00021263.3|SWISS-PROT:P63104|TREMBL:D0PNI1|ENSEMBL:ENSP00000309503;ENSP00000379281;ENSP00000379283;ENSP00000379286;ENSP00000379287;ENSP00000379288;ENSP00000395114;ENSP00000398599|REFSEQ:NP_001129171;NP_001129172;NP_001129173;NP_001129174;NP_003397;NP_663723|H-INV:HIT000196622|VEGA:OTTHUMP00000165851;OTTHUMP00000165852;OTTHUMP00000165854;OTTHUMP00000165858;OTTHUMP00000165859;OTTHUMP0000016…
20.1954	23.2535	20.7035	20.3937	19.9071	21.3982	20.8389	20.4144	19.92	25.2283	16.1966	20.7164	19.9302	18.3955	19.1567	17.9076	18.7987	17.9921	15.9697	21.6212					0.00082215	1.25897	-1.83939	VPS13D vacuolar protein sorting-associated protein 13D isoform 1	>IPI:IPI00783859.2|SWISS-PROT:Q5THJ4-2|TREMBL:B1AJZ2|ENSEMBL:ENSP00000348666|REFSEQ:NP_060626|VEGA:OTTHUMP00000015346 Tax_Id=9606 Gene_Symbol=VPS13D Isoform 2 of Vacuolar protein sorting-associated protein 13D;>IPI:IPI00924608.1|SWISS-PROT:Q5THJ4-1|ENSEMBL:ENSP00000350854|REFSEQ:NP_056193|H-INV:HIT000249218|VEGA:OTTHUMP00000015345 Tax_Id=9606 Gene_Symbol=VPS13D vacuolar protein sorting-associated…
17.0587	20.8123	21.1705	16.9639	18.9677	18.2946	18.0609	18.8717	17.223	18.8373	17.4619	20.5596	21.9404	16.4365	23.579	16.7734	18.7425	21.2955	20.4404	20.9608			+		2.07e-38	1.44205	-1.8534	KRT1 Keratin, type II cytoskeletal 1;CON__P04264	>IPI:IPI00220327.4|SWISS-PROT:P04264|ENSEMBL:ENSP00000252244|REFSEQ:NP_006112|H-INV:HIT000261150 Tax_Id=9606 Gene_Symbol=KRT1 Keratin, type II cytoskeletal 1;CON__P04264
30.1506	31.5044	31.6611	31.1891	30.536	28.1797	29.4892	30.7185	30.8836	29.8941	29.3948	25.0695	29.6495	28.1937	30.658	30.0589	28.1917	29.771	29.477	29.63				+	0	2.61013	-1.86467	LYZ 15 kDa protein	>IPI:IPI00019038.1|SWISS-PROT:P61626|TREMBL:B2R4C5|ENSEMBL:ENSP00000261267|REFSEQ:NP_000230|H-INV:HIT000049420 Tax_Id=9606 Gene_Symbol=LYZ Lysozyme C;>IPI:IPI01023021.1|TREMBL:F8VV32|ENSEMBL:ENSP00000449969 Tax_Id=9606 Gene_Symbol=LYZ Uncharacterized protein;>IPI:IPI01022818.1|ENSEMBL:ENSP00000449898 Tax_Id=9606 Gene_Symbol=LYZ 15 kDa protein
21.3709	24.3727	22.8343	23.0057	21.4819	21.6367	16.7635	22.9579	18.7183	17.194	21.2205	16.7472	18.0208	17.7013	21.8496	15.8404	17.1933	17.3376	21.3972	21.5196					1.06e-112	1.00818	-1.9702	TIMP1 cDNA FLJ60276, weakly similar to Metalloproteinase inhibitor 1	>IPI:IPI00642739.1|TREMBL:Q5H9A7|ENSEMBL:ENSP00000366216|VEGA:OTTHUMP00000023216 Tax_Id=9606 Gene_Symbol=TIMP1 Uncharacterized protein;>IPI:IPI00032292.1|SWISS-PROT:P01033|TREMBL:B3KQF4;Q58P21;Q6FGX5|ENSEMBL:ENSP00000218388|REFSEQ:NP_003245|H-INV:HIT000029962|VEGA:OTTHUMP00000023214 Tax_Id=9606 Gene_Symbol=TIMP1 Metalloproteinase inhibitor 1
17.8353	19.6548	19.0843	19.654	19.405	17.4082	17.1117	20.2477	19.2767	15.956	18.3129	16.7135	17.7681	17.3008	24.3393	15.5704	16.3742	17.6024	16.9971	16.6515					2.8e-07	1.68934	-1.9888	GSTA3 Uncharacterized protein	>IPI:IPI01025265.1|TREMBL:B2R920 Tax_Id=9606 Gene_Symbol=GSTA2 Glutathione S-transferase;>IPI:IPI00745233.2|SWISS-PROT:P09210|TREMBL:A8K987|ENSEMBL:ENSP00000420168|REFSEQ:NP_000837|H-INV:HIT000425399|VEGA:OTTHUMP00000017883 Tax_Id=9606 Gene_Symbol=GSTA2 Glutathione S-transferase A2;>IPI:IPI00657682.2|SWISS-PROT:P08263|ENSEMBL:ENSP00000335620|REFSEQ:NP_665683|H-INV:HIT000053924|VEGA:OTTHUMP0000001…
15.7108	18.1566	17.162	23.6575	20.4708	18.9918	16.3754	19.5068	17.2311	18.7051	18.4313	16.3407	18.412	19.5905	20.6382	19.6233	16.6528	23.1909	17.0006	19.4497					2.99e-05	1.55664	-2.05393	SCGB2A1 Mammaglobin-B	>IPI:IPI00026126.1|SWISS-PROT:O75556|ENSEMBL:ENSP00000244930|REFSEQ:NP_002398|H-INV:HIT000065849|VEGA:OTTHUMP00000236063 Tax_Id=9606 Gene_Symbol=SCGB2A1 Mammaglobin-B
17.7946	21.4178	15.9004	17.0722	21.2655	19.7697	17.7879	22.5997	23.1434	22.9691	22.357	18.2561	19.5994	21.464	26.0288	18.7568	20.6791	24.1551	18.1075	22.3746					4.53e-41	1.0807	-2.06095	PRB4 Basic salivary proline-rich protein 4	>IPI:IPI00884451.2|TREMBL:E9PAL0|ENSEMBL:ENSP00000279575;ENSP00000442834|REFSEQ:NP_002714|H-INV:HIT000191423|VEGA:OTTHUMP00000240113 Tax_Id=9606 Gene_Symbol=PRB4 basic salivary proline-rich protein 4 precursor;>IPI:IPI00019482.5|SWISS-PROT:P10163|H-INV:HIT000390176 Tax_Id=9606 Gene_Symbol=PRB4 Basic salivary proline-rich protein 4
18.9414	18.3271	18.7588	17.0617	19.2201	17.5357	17.4148	21.1925	19.024	18.4082	17.4428	16.4559	18.5788	15.898	25.3586	19.8685	17.1062	19.7912	16.778	19.5029			+		4.63e-17	1.68459	-2.07234	Uncharacterized protein	CON__P08727;>IPI:IPI00479145.3|SWISS-PROT:P08727|ENSEMBL:ENSP00000355124|REFSEQ:NP_002267|VEGA:OTTHUMP00000164620 Tax_Id=9606 Gene_Symbol=KRT19 Keratin, type I cytoskeletal 19;CON__P19001
16.7533	17.3034	17.6996	21.0685	22.5138	17.6438	17.5907	20.6511	20.7296	21.8288	21.9135	17.2564	17.7279	16.9469	21.8333	16.8448	17.6292	18.3841	17.0104	18.1296					8.31e-24	1.69241	-2.0742	SERPINF1 Pigment epithelium-derived factor	>IPI:IPI00006114.5|SWISS-PROT:P36955|TREMBL:F1T092|ENSEMBL:ENSP00000254722|REFSEQ:NP_002606|H-INV:HIT000079049|VEGA:OTTHUMP00000115682 Tax_Id=9606 Gene_Symbol=SERPINF1 Pigment epithelium-derived factor
19.4712	22.0785	21.5916	22.6925	17.7327	17.1746	17.1177	21.7497	17.0078	17.4593	17.4735	17.467	17.7196	16.9379	18.1441	16.9156	17.1427	17.8615	17.0758	20.7744					1.07e-06	1.83919	-2.10877	KLK11 Isoform 2 of Kallikrein-11	>IPI:IPI00002818.1|SWISS-PROT:Q9UBX7-1|TREMBL:Q0WXX5|ENSEMBL:ENSP00000324269;ENSP00000413958|REFSEQ:NP_001129504;NP_006844|H-INV:HIT000039381 Tax_Id=9606 Gene_Symbol=KLK11 Isoform 1 of Kallikrein-11;>IPI:IPI00217503.1|TREMBL:Q8IXD7|ENSEMBL:ENSP00000375680|REFSEQ:NP_001161077 Tax_Id=9606 Gene_Symbol=KLK11 kallikrein-11 isoform 3 precursor;>IPI:IPI00218137.1|SWISS-PROT:Q9UBX7-2|ENSEMBL:ENSP00000324…
17.1951	17.2978	18.6986	20.3703	21.3244	18.4107	16.7301	22.4571	20.0474	19.5245	18.7494	17.7838	17.1762	17.2637	19.8075	16.1353	18.4283	21.4903	18.3666	20.8984				+	3.88e-95	2.69288	-2.2438	cDNA FLJ51265, moderately similar to Beta-2-glycoprotein 1;CON__P17690	>IPI:IPI00298828.3|SWISS-PROT:P02749|TREMBL:D9IWP9|ENSEMBL:ENSP00000205948|REFSEQ:NP_000033|H-INV:HIT000270737 Tax_Id=9606 Gene_Symbol=APOH Beta-2-glycoprotein 1;>IPI:IPI00910625.1|TREMBL:B4DPN0 Tax_Id=9606 Gene_Symbol=- cDNA FLJ51265, moderately similar to Beta-2-glycoprotein 1
17.7121	21.8691	20.5995	21.627	17.7695	17.3014	16.0027	22.6447	15.5294	21.4531	16.9965	18.1321	16.9562	17.6218	19.0079	17.8443	17.3651	20.9411	18.8302	21.2392				+	5.45e-107	2.12614	-2.43295	CA6 Uncharacterized protein	>IPI:IPI00554696.2|TREMBL:E7EMQ1;Q5FBW3|ENSEMBL:ENSP00000366661|H-INV:HIT000195844 Tax_Id=9606 Gene_Symbol=CA6 Uncharacterized protein;>IPI:IPI00295105.3|SWISS-PROT:P23280|TREMBL:B4DUH8|ENSEMBL:ENSP00000366662|REFSEQ:NP_001206|VEGA:OTTHUMP00000001699 Tax_Id=9606 Gene_Symbol=CA6 cDNA FLJ60163, highly similar to Carbonic anhydrase 6;>IPI:IPI00554773.1|TREMBL:Q5FC00|ENSEMBL:ENSP00000366654 Tax_Id=96…
20.2662	22.4256	22.6746	21.8761	22.1476	16.9506	18.5155	22.6194	21.8046	16.859	20.0343	20.4763	20.5703	20.4589	22.1167	16.8005	17.5164	18.4212	17.1909	21.5793				+	5.6e-53	2.25457	-2.50044	NPC2 24 kDa protein	>IPI:IPI01025680.1|ENSEMBL:ENSP00000450887 Tax_Id=9606 Gene_Symbol=NPC2 13 kDa protein;>IPI:IPI01013446.1|TREMBL:B4DQV7|ENSEMBL:ENSP00000442488 Tax_Id=9606 Gene_Symbol=NPC2 cDNA FLJ51947, highly similar to Epididymal secretory protein E1;>IPI:IPI01026287.1|ENSEMBL:ENSP00000238633 Tax_Id=9606 Gene_Symbol=NPC2 16 kDa protein;>IPI:IPI00940960.1|SWISS-PROT:P61916|ENSEMBL:ENSP00000451112|REFSEQ:NP_006…
19.4599	20.2895	20.3793	20.6071	20.1965	16.9554	17.1657	19.9984	20.4604	18.268	17.1375	17.9918	20.2587	16.9869	22.3003	19.7462	17.5053	18.3042	16.0816	21.577				+	1.6e-07	3.83666	-2.56992	HIST1H1D Histone H1.3	>IPI:IPI00217466.3|SWISS-PROT:P16402|ENSEMBL:ENSP00000244534|REFSEQ:NP_005311|H-INV:HIT000337962|VEGA:OTTHUMP00000016148 Tax_Id=9606 Gene_Symbol=HIST1H1D Histone H1.3
17.6416	20.7384	21.8225	21.6917	21.0364	18.2745	17.4702	20.1342	21.2939	20.4992	17.7896	18.2523	18.1706	16.6598	19.9891	16.5987	16.7473	17.5251	16.5741	18.1662				+	2.16e-43	4.09953	-2.7628	PLTP 45 kDa protein	>IPI:IPI00909702.2|TREMBL:B4DRB4;E7EV16|ENSEMBL:ENSP00000411671|VEGA:OTTHUMP00000214865 Tax_Id=9606 Gene_Symbol=PLTP cDNA FLJ57173, highly similar to Phospholipid transfer protein;>IPI:IPI00217778.1|SWISS-PROT:P55058-2|ENSEMBL:ENSP00000335290|REFSEQ:NP_872617|VEGA:OTTHUMP00000214864 Tax_Id=9606 Gene_Symbol=PLTP Isoform 2 of Phospholipid transfer protein;>IPI:IPI01010596.1|SWISS-PROT:P55058-1|TREM…
27.5089	28.9182	29.3203	30.0188	29.2225	27.7681	25.6725	28.8622	29.6838	28.4338	25.6942	24.9579	28.8561	25.2776	28.9411	26.2383	26.6943	29.5282	26.4742	28.1619				+	0	6.85558	-2.83208	PIGR Hypothetical protein	>IPI:IPI00004573.2|SWISS-PROT:P01833|ENSEMBL:ENSP00000348888|REFSEQ:NP_002635|H-INV:HIT000306546|VEGA:OTTHUMP00000034748 Tax_Id=9606 Gene_Symbol=PIGR Polymeric immunoglobulin receptor
20.5545	21.8209	22.5088	21.2754	21.8159	17.5363	18.1494	21.8723	22.1972	16.8395	21.1333	20.0918	23.6896	19.8075	25.2224	16.2868	17.7156	18.7732	17.9253	22.1786				+	3.69e-09	2.29326	-2.85393	S100A11 Protein S100-A11	>IPI:IPI00013895.1|SWISS-PROT:P31949|TREMBL:B2R5H0|ENSEMBL:ENSP00000271638|REFSEQ:NP_005611|H-INV:HIT000101457|VEGA:OTTHUMP00000015271 Tax_Id=9606 Gene_Symbol=S100A11 Protein S100-A11
20.8515	21.9568	18.1015	23.0544	17.8484	17.8035	17.7517	23.107	21.7527	21.645	18.075	18.0816	18.2929	17.57	18.2554	16.8351	17.7948	22.9739	17.0014	22.1985				+	4.35e-118	2.59068	-2.8613	CST5 Cystatin-D	>IPI:IPI00002851.1|SWISS-PROT:P28325|ENSEMBL:ENSP00000307132|REFSEQ:NP_001891|H-INV:HIT000260569|VEGA:OTTHUMP00000030448 Tax_Id=9606 Gene_Symbol=CST5 Cystatin-D
17.3463	22.0407	21.9509	21.4881	21.6766	15.6009	18.2195	22.044	16.7101	22.7709	17.9222	17.8186	20.2963	19.7793	18.0018	19.8841	15.5111	22.6679	19.8207	20.1499				+	3.81e-13	2.60807	-2.90146	FABP5 11 kDa protein	>IPI:IPI00007797.3|SWISS-PROT:Q01469|TREMBL:E7DVW5|ENSEMBL:ENSP00000297258|REFSEQ:NP_001435|H-INV:HIT000385166|VEGA:OTTHUMP00000166021 Tax_Id=9606 Gene_Symbol=FABP5 Fatty acid-binding protein, epidermal;>IPI:IPI00788781.1|ENSEMBL:ENSP00000379647|VEGA:OTTHUMP00000166022 Tax_Id=9606 Gene_Symbol=FABP5 11 kDa protein
23.0812	24.9445	25.3904	24.915	21.8895	21.7654	22.8386	25.4486	23.7409	21.7084	16.628	21.0386	20.3474	15.7796	21.6864	21.3733	20.4897	23.7312	19.911	22.2358				+	0	2.15764	-2.95337	LPO Airway lactoperoxidase	>IPI:IPI00783810.3|TREMBL:B4DUH9;E7EMJ3;Q7Z2Y6|ENSEMBL:ENSP00000400245|REFSEQ:NP_001153574 Tax_Id=9606 Gene_Symbol=LPO lactoperoxidase isoform 3 preproprotein;>IPI:IPI01009191.1|TREMBL:A5JUY4;F5H386|ENSEMBL:ENSP00000445344 Tax_Id=9606 Gene_Symbol=LPO Uncharacterized protein;>IPI:IPI00025023.1|SWISS-PROT:P22079|TREMBL:B4E1M1|ENSEMBL:ENSP00000262290|REFSEQ:NP_006142|H-INV:HIT000219690 Tax_Id=9606 G…
19.3373	22.6655	19.4776	21.2937	18.0753	21.608	18.2322	23.5879	20.4722	19.5223	17.4188	19.322	19.3133	16.2857	21.3971	16.4743	15.7582	24.3164	19.1133	22.5285				+	1.92e-32	2.52397	-2.97778	KLK1 Isoform 2 of Kallikrein-1	>IPI:IPI00304808.4|SWISS-PROT:P06870-1|TREMBL:B7Z1F7;Q07277;Q6T776;Q9UE84|ENSEMBL:ENSP00000301420|REFSEQ:NP_002248|H-INV:HIT000321378 Tax_Id=9606 Gene_Symbol=KLK1 Isoform 1 of Kallikrein-1;>IPI:IPI01026288.1|TREMBL:F8WAM8|ENSEMBL:ENSP00000400994 Tax_Id=9606 Gene_Symbol=KLK1 Uncharacterized protein;>IPI:IPI00930404.2|SWISS-PROT:P06870-2 Tax_Id=9606 Gene_Symbol=KLK1 Isoform 2 of Kallikrein-1
16.9524	22.8978	18.2868	25.1789	26.236	20.0316	16.3706	21.8049	20.756	17.4532	18.0905	17.1967	18.1472	16.9913	18.62	17.5478	16.6997	17.8108	18.1336	19.1854				+	0	1.92275	-3.02261	SERPINA3 Isoform 2 of Alpha-1-antichymotrypsin	>IPI:IPI00847635.1|SWISS-PROT:P01011-1|ENSEMBL:ENSP00000376793;ENSP00000376795;ENSP00000450540|REFSEQ:NP_001076|H-INV:HIT000031597 Tax_Id=9606 Gene_Symbol=SERPINA3 Isoform 1 of Alpha-1-antichymotrypsin;>IPI:IPI01025667.1|TREMBL:B3KS79|ENSEMBL:ENSP00000452367|H-INV:HIT000017916 Tax_Id=9606 Gene_Symbol=SERPINA3 cDNA FLJ35730 fis, clone TESTI2003131, highly similar to ALPHA-1-ANTICHYMOTRYPSIN;>IPI:I…
17.1521	21.1001	17.3562	24.9361	23.7119	16.5784	17.9324	21.732	19.8462	17.4017	18.8461	17.58	22.4504	17.0541	23.6496	16.9719	16.7439	19.0675	19.9356	16.8633				+	2.58e-28	2.18961	-3.09389	SFTPB Protein	>IPI:IPI00910268.1|TREMBL:B4E1F5;E7EU20|ENSEMBL:ENSP00000395757 Tax_Id=9606 Gene_Symbol=SFTPB cDNA FLJ57475, highly similar to Pulmonary surfactant-associated protein B;>IPI:IPI00296083.3|SWISS-PROT:P07988|TREMBL:A0SEC1;B2RC55|ENSEMBL:ENSP00000345161;ENSP00000428719|VEGA:OTTHUMP00000160684 Tax_Id=9606 Gene_Symbol=SFTPB Pulmonary surfactant-associated protein B;>IPI:IPI01013812.1|TREMBL:D6W5L6|ENS…
26.7124	28.8626	28.7148	28.8248	27.0128	25.1994	24.8754	28.0666	28.0441	27.3605	24.4911	22.9552	26.5004	24.201	27.3695	25.2585	23.0334	27.659	25.0672	26.8536				+	0	5.805	-3.10796	PIP Prolactin-inducible protein	>IPI:IPI00022974.1|SWISS-PROT:P12273|ENSEMBL:ENSP00000291009|REFSEQ:NP_002643|H-INV:HIT000035139|VEGA:OTTHUMP00000202101 Tax_Id=9606 Gene_Symbol=PIP Prolactin-inducible protein
19.6863	20.9382	22.5424	20.3012	22.3695	20.2371	18.9663	21.9652	21.7975	17.7454	17.0638	17.1966	21.5422	17.4776	18.9266	18.2435	16.6255	21.6498	16.651	22.9458				+	1.66e-06	3.74824	-3.14029	HIST1H1B Histone H1.5	>IPI:IPI00815867.1|TREMBL:Q14463 Tax_Id=9606 Gene_Symbol=HIST1H1B Histone H1 gene (Fragment);>IPI:IPI00217468.3|SWISS-PROT:P16401|ENSEMBL:ENSP00000330074|REFSEQ:NP_005313|H-INV:HIT000263273|VEGA:OTTHUMP00000017748 Tax_Id=9606 Gene_Symbol=HIST1H1B Histone H1.5
15.9867	24.8821	24.6077	15.805	18.8437	19.2735	16.839	27.1462	16.7014	27.211	24.6397	18.2709	20.1978	18.9996	17.3014	15.4163	17.1365	16.5116	17.3279	25.9319					1.18e-159	1.06362	-3.16633	PRB1 basic salivary proline-rich protein 1 isoform 1 preproprotein	>IPI:IPI00552432.3|SWISS-PROT:P02812|ENSEMBL:ENSP00000374013|REFSEQ:NP_006239|VEGA:OTTHUMP00000211205 Tax_Id=9606 Gene_Symbol=PRB2 Basic salivary proline-rich protein 2;>IPI:IPI00953344.1|TREMBL:Q7M4Q5 Tax_Id=9606 Gene_Symbol=- Basic proline-rich peptide IB-8a (Fragment);>IPI:IPI00023038.2|SWISS-PROT:P04280 Tax_Id=9606 Gene_Symbol=PRB1 Basic salivary proline-rich protein 1;>IPI:IPI00410352.4|TREM…
22.8171	27.5502	26.6521	19.7312	24.2355	24.19	24.2303	28.0253	26.2299	29.2062	25.3667	20.0278	26.4045	23.9003	24.8302	25.3473	16.7959	26.7807	22.396	26.3138					0	1.85326	-3.21063	Similar to Proline rich 4 (lacrimal) isoform 1	>IPI:IPI00377025.5|ENSEMBL:ENSP00000412436|REFSEQ:NP_006241|H-INV:HIT000191419 Tax_Id=9606 Gene_Symbol=PRH1;PRH2 proline-rich protein HaeIII subfamily 1;>IPI:IPI00299078.1|SWISS-PROT:P02810|ENSEMBL:ENSP00000371271;ENSP00000379682|REFSEQ:NP_001103683;NP_005033|H-INV:HIT000335281|VEGA:OTTHUMP00000239038;OTTHUMP00000239039 Tax_Id=9606 Gene_Symbol=PRH1;PRH2 Salivary acidic proline-rich phosphoprotein…
21.3911	23.9014	23.2341	23.8927	22.9209	19.5364	17.0742	19.9285	21.6844	20.4546	18.3238	18.3359	18.5299	17.8314	17.595	16.1009	17.098	18.3922	16.3225	23.1958				+	2.72e-96	2.55862	-3.24657	QSOX1 Uncharacterized protein	>IPI:IPI00465016.7|SWISS-PROT:O00391-2|ENSEMBL:ENSP00000356572|REFSEQ:NP_001004128|VEGA:OTTHUMP00000039111 Tax_Id=9606 Gene_Symbol=QSOX1 Isoform 2 of Sulfhydryl oxidase 1;>IPI:IPI00003590.2|SWISS-PROT:O00391-1|TREMBL:A8K477;A8K4C2|ENSEMBL:ENSP00000356574|REFSEQ:NP_002817|H-INV:HIT000222878|VEGA:OTTHUMP00000033189 Tax_Id=9606 Gene_Symbol=QSOX1 Isoform 1 of Sulfhydryl oxidase 1
24.7695	26.9785	27.7092	27.2393	27.5592	25.071	21.6468	27.5417	26.6625	25.8136	21.5513	20.7445	25.0177	23.6212	26.1945	25.1549	21.477	25.2231	23.0291	24.5543				+	5.59e-232	4.3359	-3.40125	SLPI Antileukoproteinase	>IPI:IPI00008580.1|SWISS-PROT:P03973|TREMBL:Q6LDI0|ENSEMBL:ENSP00000342082|REFSEQ:NP_003055|H-INV:HIT000038907|VEGA:OTTHUMP00000031775 Tax_Id=9606 Gene_Symbol=SLPI Antileukoproteinase
16.3457	22.4312	20.6952	22.1009	25.267	18.2015	17.5694	21.5933	22.21	16.1657	18.2821	17.1532	20.0993	16.6152	18.9293	17.9326	18.2074	22.0963	16.6812	18.1327				+	2.32e-07	3.07954	-3.44057	CFL2 Cofilin-2	>IPI:IPI00979518.1|TREMBL:E9PP50|ENSEMBL:ENSP00000436431|VEGA:OTTHUMP00000233683 Tax_Id=9606 Gene_Symbol=CFL1 Uncharacterized protein;>IPI:IPI00012011.6|SWISS-PROT:P23528|ENSEMBL:ENSP00000309629;ENSP00000432660|REFSEQ:NP_005498|H-INV:HIT000022544|VEGA:OTTHUMP00000233679 Tax_Id=9606 Gene_Symbol=CFL1 Cofilin-1;>IPI:IPI01018892.1|TREMBL:E9PS23|ENSEMBL:ENSP00000432153|VEGA:OTTHUMP00000233684 Tax_Id=9…
23.8717	24.3873	24.1401	24.1841	23.4723	24.0508	17.9469	25.5034	25.4264	25.4405	21.5716	20.3605	20.9166	20.8948	24.466	21.2406	16.3434	22.153	18.8092	24.226				+	2.69e-05	2.92041	-3.4632	MSMB Isoform PSP94 of Beta-microseminoprotein	>IPI:IPI00414609.1|SWISS-PROT:P08118-1|TREMBL:B2R597|ENSEMBL:ENSP00000351363|REFSEQ:NP_002434|H-INV:HIT000032327|VEGA:OTTHUMP00000019596 Tax_Id=9606 Gene_Symbol=MSMB Isoform PSP94 of Beta-microseminoprotein
22.2399	26.4987	26.3404	20.8894	27.3636	21.0294	21.4553	24.696	25.3151	21.5342	21.5224	18.3731	25.1616	21.6353	24.7894	20.9716	17.2856	19.9444	21.4898	23.3402				+	1.46e-25	2.74103	-3.50332	PRR4 Proline-rich protein 4	>IPI:IPI00027019.3|SWISS-PROT:Q16378|ENSEMBL:ENSP00000228811|REFSEQ:NP_009175|H-INV:HIT000259824|VEGA:OTTHUMP00000238924 Tax_Id=9606 Gene_Symbol=PRR4 Proline-rich protein 4
21.7085	18.2628	21.7724	22.0807	22.0561	17.2055	17.9277	21.6687	21.9279	21.4696	16.7692	16.6367	18.452	16.0841	21.6702	16.8877	18.5203	21.6661	17.7589	23.5291				+	3.19e-07	4.00115	-3.60117	MUC16 cDNA FLJ46662 fis, clone TRACH3006800, highly similar to Homo sapiens mucin 16, cell surface associated (MUC16), mRNA	>IPI:IPI01015973.1|TREMBL:B3KY80;B5ME49;F8WE81|ENSEMBL:ENSP00000370338;ENSP00000381008|REFSEQ:NP_078966|VEGA:OTTHUMP00000240375 Tax_Id=9606 Gene_Symbol=MUC16 mucin-16;>IPI:IPI00103552.4|SWISS-PROT:Q8WXI7 Tax_Id=9606 Gene_Symbol=MUC16 Mucin-16;>IPI:IPI00943307.2|ENSEMBL:ENSP00000408623 Tax_Id=9606 Gene_Symbol=MUC16 49 kDa protein
26.6672	27.8669	28.2414	28.8103	25.3877	21.4632	22.5137	26.7964	27.54	23.8303	23.0268	18.2569	24.5339	21.8305	25.4003	24.822	21.979	25.6347	24.5206	26.263				+	0	3.09356	-3.60468	C6orf58 UPF0762 protein C6orf58	>IPI:IPI00374315.1|SWISS-PROT:Q6P5S2|ENSEMBL:ENSP00000328069|REFSEQ:NP_001010905|H-INV:HIT000260603|VEGA:OTTHUMP00000017176 Tax_Id=9606 Gene_Symbol=C6orf58 UPF0762 protein C6orf58
18.7731	21.4452	20.604	22.872	20.7998	18.3204	16.2264	22.162	22.0663	23.9131	18.5343	18.1796	20.1571	18.0894	23.4747	17.5522	16.2259	18.4251	17.7285	23.121				+	5.32e-23	5.36229	-3.99427	CSTB Cystatin-B	>IPI:IPI00021828.1|SWISS-PROT:P04080|TREMBL:Q76LA1|ENSEMBL:ENSP00000291568|REFSEQ:NP_000091|H-INV:HIT000270566|VEGA:OTTHUMP00000109464 Tax_Id=9606 Gene_Symbol=CSTB Cystatin-B
17.8468	25.829	18.3797	17.9478	24.0872	17.2152	17.1586	25.0743	17.6208	26.4609	18.1162	17.4662	22.569	18.7447	18.7776	17.7114	17.8852	26.8793	16.6228	17.7066				+	3.9e-78	2.38092	-4.29848	SMR3B Uncharacterized protein	>IPI:IPI00023011.2|SWISS-PROT:P02814|ENSEMBL:ENSP00000302400;ENSP00000423138|REFSEQ:NP_006676|H-INV:HIT000101323|VEGA:OTTHUMP00000159762;OTTHUMP00000219876 Tax_Id=9606 Gene_Symbol=SMR3B Submaxillary gland androgen-regulated protein 3B;>IPI:IPI00604636.2|TREMBL:E9PDQ3;Q504X8|ENSEMBL:ENSP00000370418 Tax_Id=9606 Gene_Symbol=SMR3B Uncharacterized protein
22.6222	23.699	19.7219	23.6383	19.671	20.0845	17.9316	24.7578	23.4563	25.1595	17.1666	19.8146	22.582	17.869	23.0409	17.3184	17.3855	24.0782	18.6463	24.1484				+	0	4.32633	-4.32681	CST2 Cystatin-SA	>IPI:IPI00013382.1|SWISS-PROT:P09228|ENSEMBL:ENSP00000307540|REFSEQ:NP_001313|H-INV:HIT000260570|VEGA:OTTHUMP00000030445 Tax_Id=9606 Gene_Symbol=CST2 Cystatin-SA
23.0114	28.8238	26.2371	26.552	21.1258	20.6242	17.385	27.8866	23.4134	20.5457	21.0686	22.0297	19.3992	18.1232	24.555	18.7859	20.0539	27.7423	21.9319	25.8511				+	8.04e-266	2.69882	-4.40441	LCN1P1 Putative lipocalin 1-like protein 1	>IPI:IPI00009650.1|SWISS-PROT:P31025|ENSEMBL:ENSP00000263598;ENSP00000360846|REFSEQ:NP_002288|H-INV:HIT000196771|VEGA:OTTHUMP00000022539;OTTHUMP00000022540 Tax_Id=9606 Gene_Symbol=LCN1 Lipocalin-1
20.8576	24.9908	22.6877	24.7832	26.1899	17.1836	21.7445	25.5352	25.853	21.1421	19.7402	22.4857	23.3696	22.4564	24.2831	17.5043	17.1521	23.4803	17.6201	22.5493				+	1.34e-102	4.12135	-4.44028	B2M Beta-2-microglobulin	>IPI:IPI00004656.3|SWISS-PROT:P61769|ENSEMBL:ENSP00000340858|REFSEQ:NP_004039|H-INV:HIT000273639|VEGA:OTTHUMP00000161912 Tax_Id=9606 Gene_Symbol=B2M Beta-2-microglobulin;>IPI:IPI00796379.2|TREMBL:B4E0X1;F5H6I0|ENSEMBL:ENSP00000437604 Tax_Id=9606 Gene_Symbol=B2M cDNA FLJ57067, highly similar to Beta-2-microglobulin;>IPI:IPI00930068.1|TREMBL:A6XMH4;A6XMH5;A6XND9;Q9UM88|ENSEMBL:ENSP00000379978|H-INV…
22.2182	21.3323	21.5771	21.3387	23.5048	17.4589	16.8968	24.8206	23.573	21.9002	16.6612	17.79	23.4411	16.5073	25.5821	21.6587	17.1301	20.441	19.0323	23.8901				+	1.43e-14	4.30262	-4.48203	TMSB4X TMSB4X protein (Fragment)	>IPI:IPI00220828.9|SWISS-PROT:P62328|TREMBL:A2VCK8|ENSEMBL:ENSP00000370007;ENSP00000370009;ENSP00000370010;ENSP00000414376|REFSEQ:NP_066932|H-INV:HIT000334414|VEGA:OTTHUMP00000022925;OTTHUMP00000022926;OTTHUMP00000022927;OTTHUMP00000022928 Tax_Id=9606 Gene_Symbol=TMSB4X Thymosin beta-4;>IPI:IPI00180240.2|SWISS-PROT:A8MW06|ENSEMBL:ENSP00000370012;ENSP00000385345|H-INV:HIT000301158|VEGA:OTTHUMP0000…
19.5686	23.1763	23.6479	25.5386	24.9288	17.8338	18.673	23.5792	23.9836	21.8172	19.2273	23.6656	23.0546	18.3138	23.7307	21.4084	15.9958	23.2819	16.9892	23.247				+	1.28e-251	4.89726	-4.56001	CLU Uncharacterized protein	>IPI:IPI00976752.2|SWISS-PROT:P10909-4|TREMBL:Q8IWL5|ENSEMBL:ENSP00000430821|VEGA:OTTHUMP00000225251 Tax_Id=9606 Gene_Symbol=CLU Isoform 4 of Clusterin;>IPI:IPI00291262.3|SWISS-PROT:P10909-1|ENSEMBL:ENSP00000385419;ENSP00000429620|REFSEQ:NP_976084|H-INV:HIT000331871|VEGA:OTTHUMP00000225247;OTTHUMP00000225248 Tax_Id=9606 Gene_Symbol=CLU Isoform 1 of Clusterin;>IPI:IPI00954954.1|SWISS-PROT:P10909-5…
19.3519	23.7628	21.9361	24.4749	18.7987	16.8401	17.4811	20.151	23.0111	22.0207	17.6553	16.8842	21.0496	16.3386	21.5045	15.7387	18.0528	25.3671	17.3247	19.4458				+	4.48e-40	5.05776	-4.6602	BPIFA2 Short palate, lung and nasal epithelium carcinoma-associated protein 2	>IPI:IPI00304557.2|SWISS-PROT:Q96DR5|TREMBL:A8K739|ENSEMBL:ENSP00000253362;ENSP00000347012|REFSEQ:NP_542141|H-INV:HIT000253099|VEGA:OTTHUMP00000030628;OTTHUMP00000164442 Tax_Id=9606 Gene_Symbol=BPIFA2 Short palate, lung and nasal epithelium carcinoma-associated protein 2
23.2677	25.2818	24.1625	24.4114	25.0616	19.1424	16.6859	25.1813	23.5995	23.1181	18.2332	18.4257	24.5006	17.1655	20.2581	19.5744	19.1928	24.4636	19.6847	21.1753				+	3.34e-42	4.90306	-4.70535	CST3 Cystatin-C	>IPI:IPI00032293.1|SWISS-PROT:P01034|TREMBL:E9RH26|ENSEMBL:ENSP00000366124;ENSP00000381446;ENSP00000381448|REFSEQ:NP_000090|H-INV:HIT000339480|VEGA:OTTHUMP00000030440;OTTHUMP00000164181;OTTHUMP00000164182 Tax_Id=9606 Gene_Symbol=CST3 Cystatin-C
21.9578	24.8187	24.2914	25.0188	22.391	16.79	16.093	24.4014	24.7329	20.3938	20.2707	19.7379	21.5169	17.8783	23.7687	17.0664	18.5805	24.0393	21.1777	24.5625				+	0	4.93747	-4.79136	TCN1 Transcobalamin-1	>IPI:IPI00299729.4|SWISS-PROT:P20061|ENSEMBL:ENSP00000257264|REFSEQ:NP_001053|H-INV:HIT000191310|VEGA:OTTHUMP00000235879 Tax_Id=9606 Gene_Symbol=TCN1 Transcobalamin-1
22.7009	26.3734	26.9604	28.136	24.5937	20.0713	18.6606	26.4921	26.3697	22.3025	21.9376	17.0052	24.2146	21.6134	23.9908	21.1821	21.8872	25.622	20.4192	24.5913				+	0	5.13275	-4.8138	ZG16B Zymogen granule protein 16 homolog B	>IPI:IPI00060800.5|SWISS-PROT:Q96DA0|TREMBL:C3PTT6|ENSEMBL:ENSP00000371715|REFSEQ:NP_660295|H-INV:HIT000034533|VEGA:OTTHUMP00000159184 Tax_Id=9606 Gene_Symbol=ZG16B Zymogen granule protein 16 homolog B
26.5666	28.6974	28.8768	29.0068	29.5442	22.9712	19.7739	29.0618	28.4588	23.9323	23.562	21.5405	24.3879	19.3882	29.3587	24.1228	19.4491	26.0609	24.0927	24.8919				+	0	3.89444	-5.09454	SCGB1A1 Uncharacterized protein	>IPI:IPI00006705.1|SWISS-PROT:P11684|ENSEMBL:ENSP00000278282|REFSEQ:NP_003348|H-INV:HIT000031978|VEGA:OTTHUMP00000236107 Tax_Id=9606 Gene_Symbol=SCGB1A1 Uteroglobin;>IPI:IPI00976299.1|TREMBL:E9PN95|ENSEMBL:ENSP00000432866|VEGA:OTTHUMP00000236106 Tax_Id=9606 Gene_Symbol=SCGB1A1 Uncharacterized protein
19.3348	24.8924	21.589	16.0666	21.8517	16.6758	20.7118	27.7293	26.4994	27.7462	17.7454	21.2012	22.4025	17.878	23.9294	17.2123	17.3398	26.0787	21.7561	25.4332				+	0.00087894	3.08535	-5.14707	MTHFD1 cDNA FLJ56016, highly similar to C-1-tetrahydrofolate synthase, cytoplasmic	>IPI:IPI01026216.1|ENSEMBL:ENSP00000451309 Tax_Id=9606 Gene_Symbol=MTHFD1 69 kDa protein;>IPI:IPI00218342.11|SWISS-PROT:P11586|ENSEMBL:ENSP00000216605;ENSP00000450560|REFSEQ:NP_005947|H-INV:HIT000191225|VEGA:OTTHUMP00000180657 Tax_Id=9606 Gene_Symbol=MTHFD1 C-1-tetrahydrofolate synthase, cytoplasmic;>IPI:IPI00794900.3|TREMBL:B7Z809;F5H2F4|ENSEMBL:ENSP00000438588 Tax_Id=9606 Gene_Symbol=MTHFD1 cDN…
24.4251	27.0221	24.7594	26.6321	23.028	21.7477	19.5369	26.8491	25.9238	27.5942	21.0271	20.3033	25.3358	18.8095	23.5348	18.5171	17.6926	25.575	20.5174	25.7591				+	0	5.76477	-5.35129	CST1 Cystatin-SN	>IPI:IPI00305477.6|SWISS-PROT:P01037|ENSEMBL:ENSP00000305731;ENSP00000381439|REFSEQ:NP_001889|H-INV:HIT000039155|VEGA:OTTHUMP00000030444;OTTHUMP00000164184 Tax_Id=9606 Gene_Symbol=CST1 Cystatin-SN
25.2177	28.3228	26.0941	27.377	26.7869	19.434	20.9127	27.632	27.3844	25.9641	25.6919	17.6527	22.9741	20.2692	26.2661	22.728	17.1094	26.2927	21.2883	26.6642				+	0	4.32578	-5.37861	BPIFB2 cDNA FLJ53463, highly similar to Bactericidal/permeability-increasingprotein-like 1	>IPI:IPI00296654.2|SWISS-PROT:Q8N4F0|TREMBL:Q6ZME0|ENSEMBL:ENSP00000170150|REFSEQ:NP_079503|H-INV:HIT000249982|VEGA:OTTHUMP00000030612 Tax_Id=9606 Gene_Symbol=BPIFB2 Bactericidal/permeability-increasing protein-like 1;>IPI:IPI00910477.1|TREMBL:B4E209;E7EQ46 Tax_Id=9606 Gene_Symbol=BPIFB2 cDNA FLJ53463, highly similar to Bactericidal/permeability-increasingprotein-like 1
23.0662	22.9016	28.4601	26.8395	26.6017	20.2801	16.5167	24.9189	26.3608	24.7208	19.8509	22.4014	27.3599	20.0397	24.546	20.8771	20.4832	26.6637	19.7278	24.6809				+	2.95e-205	5.89034	-5.46275	BPIFB1 Uncharacterized protein	>IPI:IPI00291410.3|SWISS-PROT:Q8TDL5-1|TREMBL:B2R7Z6|ENSEMBL:ENSP00000253354|REFSEQ:NP_149974|H-INV:HIT000078417|VEGA:OTTHUMP00000043374 Tax_Id=9606 Gene_Symbol=BPIFB1 Isoform 1 of Long palate, lung and nasal epithelium carcinoma-associated protein 1
20.3076	22.1403	26.6823	27.3785	24.123	22.3308	17.97	20.1906	25.1264	22.2304	18.2466	18.5042	22.8747	18.2239	23.7245	18.3812	17.4176	30.1586	17.6281	23.5808				+	0	4.34133	-5.60386	BPIFA1 Protein Plunc	>IPI:IPI01011238.1|TREMBL:A6XMV5|ENSEMBL:ENSP00000445637 Tax_Id=9606 Gene_Symbol=BPIFA1 Uncharacterized protein;>IPI:IPI00009856.1|SWISS-PROT:Q9NP55|ENSEMBL:ENSP00000346251;ENSP00000364562;ENSP00000364571|REFSEQ:NP_057667;NP_570913|H-INV:HIT000079325|VEGA:OTTHUMP00000030625;OTTHUMP00000030626;OTTHUMP00000030627 Tax_Id=9606 Gene_Symbol=BPIFA1 Protein Plunc
22.0494	24.6864	25.445	24.4704	26.2053	20.0516	20.0061	26.5351	25.5862	20.613	22.2232	19.1428	26.0742	17.9391	27.8682	18.7321	18.1938	25.7108	17.2972	26.642			+	+	6.75e-214	6.05906	-5.92465	Actin-like protein (Fragment)	CON__P60712;>IPI:IPI00021440.1|SWISS-PROT:P63261|ENSEMBL:ENSP00000331514|REFSEQ:NP_001186883;NP_001605|H-INV:HIT000274927 Tax_Id=9606 Gene_Symbol=ACTG1 Actin, cytoplasmic 2;>IPI:IPI00021439.1|SWISS-PROT:P60709|TREMBL:Q1KLZ0;Q53G76;Q53G99;Q53GK6;Q8WVW5|ENSEMBL:ENSP00000349960|REFSEQ:NP_001092|H-INV:HIT000276298|VEGA:OTTHUMP00000024886 Tax_Id=9606 Gene_Symbol=ACTB Actin, cytoplasmic 1;>IPI:IPI01018…
17.5143	25.3349	23.9036	26.1696	24.0622	16.7462	17.659	22.8868	24.6795	19.5305	18.1584	18.7613	23.4507	16.4629	24.7611	16.8684	17.9758	21.3098	17.7155	23.7046				+	4.36e-35	7.47818	-6.07738	SCGB3A1 Secretoglobin family 3A member 1	>IPI:IPI00066193.4|SWISS-PROT:Q96QR1|ENSEMBL:ENSP00000292641|REFSEQ:NP_443095|H-INV:HIT000253108|VEGA:OTTHUMP00000161545 Tax_Id=9606 Gene_Symbol=SCGB3A1 Secretoglobin family 3A member 1
25.8705	28.2503	26.2766	28.2806	23.5266	23.5425	18.5966	28.1896	27.1495	28.3708	21.3129	22.526	25.8219	16.295	25.6469	16.4631	17.4949	28.0895	23.9353	26.712				+	0	4.31196	-6.26692	CST4 Cystatin-S	>IPI:IPI00032294.1|SWISS-PROT:P01036|ENSEMBL:ENSP00000217423|REFSEQ:NP_001890|H-INV:HIT000261995|VEGA:OTTHUMP00000030443 Tax_Id=9606 Gene_Symbol=CST4 Cystatin-S
